# Supplementary material for: Exploring the role of social capital in enhancing physical activity among college and university students: A systematic review
Source: PLoS One. 2024 Nov 27;19(11):e0314610. doi: 10.1371/journal.pone.0314610 (PMC11602067; doi:10.1371/journal.pone.0314610)
Supplement: S1 File — (XLSX) [file pone.0314610.s002.xlsx]

## Sheet: S2 File. Complete search, scree
Number	Item Type	Publication Year	Author	Title	Publication Title	ISBN	ISSN	DOI	Url	Abstract Note	Date	Pages	Issue	Volume	Archive	Archive Location	Library Catalog	Searcher
1	journalArticle	2023	Prochnow, T; Park, JH; Patterson, MS	Intramural sports social networks and implications for college student physical activity, sense of community, and retention	JOURNAL OF AMERICAN COLLEGE HEALTH		0744-8481	10.1080/07448481.2023.2239367			2023-07-19					WOS:001041387200001		GZ
2	journalArticle	2023	Patterson, MS; Francis, AN; Gagnon, LR; Prochnow, T	I'll be there for you: The effects of exercise engagement on social support provision within undergraduate students' personal networks	JOURNAL OF AMERICAN COLLEGE HEALTH		0744-8481	10.1080/07448481.2023.2227730			2023-06-21					WOS:001026779300001
3	journalArticle	2021	Patterson, MS; Gagnon, LR; Vukelich, A; Brown, SE; Nelon, JL; Prochnow, T	Social networks, group exercise, and anxiety among college students	JOURNAL OF AMERICAN COLLEGE HEALTH		0744-8481	10.1080/07448481.2019.1679150			2021-06-08	361-369	4	69		WOS:000493151000001
4	journalArticle	2021	Moriarty, T; Bourbeau, K; Fontana, F; McNamara, S; da Silva, MP	The relationship between psychological stress and healthy lifestyle behaviors during COVID-19 among students in a US midwest university	INTERNATIONAL JOURNAL OF ENVIRONMENTAL RESEARCH AND PUBLIC HEALTH		1660-4601	10.3390/ijerph18094752			2024-05-21		9	18		WOS:000650285000001
5	journalArticle	2018	De Paepe, L; De Vos, J; Van Acker, V; Witlox, F	Changes in travel behavior during the transition from secondary to higher education: A case study from ghent, belgium	JOURNAL OF TRANSPORT AND LAND USE		1938-7849	10.5198/jtlu.2018.1113			2018	477-498	1	11		WOS:000475474400006
6	journalArticle	2020	Zhang, PP; Cai, JY; Xing, LN	Novel evaluation approach for extracurricular sports lifestyle of college students (retracted article)	INTERNATIONAL JOURNAL OF ELECTRICAL ENGINEERING EDUCATION		0020-7209	10.1177/0020720920928510			2020-05-31					WOS:000537181700001
7	journalArticle	2023	Bartshe, M; Coughenour, C; Stephen, H	The relationship between tree canopy and social capital on physical activity in college students	JOURNAL OF AMERICAN COLLEGE HEALTH		0744-8481	10.1080/07448481.2021.1947299			2023-07-24	1705-1714	6	71		WOS:000677957800001
8	journalArticle	2018	Bartshe, M; Coughenour, C; Pharr, J	Perceived walkability, social capital, and self-reported physical activity in las vegas college students	SUSTAINABILITY		2071-1050	10.3390/su10093023			2024-09-18		9	10		WOS:000446770200066
9	journalArticle	2018	Belanger, NMS; Patrick, JH	The influence of source and type of support on college students' physical activity behavior	JOURNAL OF PHYSICAL ACTIVITY & HEALTH		1543-3080	10.1123/jpah.2017-0069			2024-03-18	183-190	3	15		WOS:000429378700004
10	journalArticle	2018	Patterson, MS; Goodson, P	The Role of Ego Networks in Compulsive Exercise Behavior Among a Sample of College Sorority Women	JOURNAL OF PHYSICAL ACTIVITY & HEALTH		1543-3080	10.1123/jpah.2017-0570			2024-10-18	755-762	10	15		WOS:000445692300005
11	journalArticle	2023	Shan, D; Xu, JL; Liu, TY; Zhang, YY; Dai, ZY; Zheng, YD; Liu, C; Wei, YN; Dai, ZH	Subjective attitudes moderate the social connectedness in esports gaming during COVID-19 pandemic: A cross-sectional study	FRONTIERS IN PUBLIC HEALTH		2296-2565	10.3389/fpubh.2022.1020114			2023-01-04			10		WOS:000917847600001
12	journalArticle	2024	Moussa-Chamari, I; Farooq, A; Romdhani, M; Washif, JA; Bakare, U; Helmy, M; Al-Horani, RA; Salamh, P; Robin, N; Hue, O	The relationship between quality of life, sleep quality, mental health, and physical activity in an international sample of college students: a structural equation modeling approach	FRONTIERS IN PUBLIC HEALTH		2296-2565	10.3389/fpubh.2024.1397924			2024-07-10			12		WOS:001275009000001
13	journalArticle	2022	Hu, XD	Analysis of the Promotion of Language Encouragement and Sports to the Physical and Mental Health of Learners of Chinese as a Second Language	REVISTA DE PSICOLOGIA DEL DEPORTE		1132-239X				2022	170-176	3	31		WOS:000905161500002
14	journalArticle	2016	Harmon, BE; Forthofer, M; Bantum, EO; Nigg, CR	Perceived influence and college students' diet and physical activity behaviors: an examination of ego-centric social networks	BMC PUBLIC HEALTH		1471-2458	10.1186/s12889-016-3166-y			2016-06-06			16		WOS:000377169200004
15	journalArticle	2018	Klaiber, P; Whillans, AV; Chen, FS	Long-Term Health Implications of Students' Friendship Formation during the Transition to University	APPLIED PSYCHOLOGY-HEALTH AND WELL BEING		1758-0846	10.1111/aphw.12131			2024-07-18	290-308	2	10		WOS:000437411800006
16	journalArticle	2023	Li, L; Meng, JB	Network effects on physical activity through interpersonal vs. masspersonal communication with the core and acquaintance networks	COMPUTERS IN HUMAN BEHAVIOR		0747-5632	10.1016/j.chb.2022.107594			2024-04-23			141		WOS:000900161800002
17	journalArticle	2020	Backhaus, I; Varela, AR; Khoo, S; Siefken, K; Crozier, A; Begotaraj, E; Fischer, F; Wiehn, J; Lanning, BA; Lin, PH; Jang, SN; Monteiro, LZ; Al-Shamli, A; La Torre, G; Kawachi, I	Associations Between Social Capital and Depressive Symptoms Among College Students in 12 Countries: Results of a Cross-National Study	FRONTIERS IN PSYCHOLOGY		1664-1078	10.3389/fpsyg.2020.00644			2020-04-29			11		WOS:000534245900001
18	journalArticle	2019	Nascimento, MD; Giannouli, E	Active aging through the University of the Third Age: the Brazilian model	EDUCATIONAL GERONTOLOGY		0360-1277	10.1080/03601277.2019.1572998			2019-01-02	45617	1	45		WOS:000462906900002
19	journalArticle	2024	Wojtaszek, JA; Saules, KK	The moderating effects of intolerance of uncertainty and social connectedness on college students' addictive behaviors and mental health symptoms during the COVID-19 pandemic	JOURNAL OF AMERICAN COLLEGE HEALTH		0744-8481	10.1080/07448481.2022.2082848			2024-06-12	1551-1560	5	72		WOS:000830404300001
20	journalArticle	2014	Barnett, NP; Ott, MQ; Rogers, ML; Loxley, M; Linkletter, C; Clark, MA	Peer Associations for Substance Use and Exercise in a College Student Social Network	HEALTH PSYCHOLOGY		0278-6133	10.1037/a0034687			2024-10-14	1134-1142	10	33		WOS:000342503900004
21	journalArticle	2024	Mao, YH; Xia, TY; Hu, F; Chen, D; He, YC; Bi, X; Zhang, YC; Cao, L; Yan, JH; Hu, JY; Ren, YZ; Xu, HM; Zhang, JG; Zhang, LQ	The greener the living environment, the better the health? Examining the effects of multiple green exposure metrics on physical activity and health among young students	ENVIRONMENTAL RESEARCH		0013-9351	10.1016/j.envres.2024.118520			2024-06-01			250		WOS:001216211300001
22	journalArticle	2023	Lavados-Romo, P; Andrade-Mayorga, O; Morales, G; Mu?oz, S; Balboa-Castillo, T	Association of screen time and physical activity with health-related quality of life in college students	JOURNAL OF AMERICAN COLLEGE HEALTH		0744-8481	10.1080/07448481.2021.1942006			2023-06-13	1504-1509	5	71		WOS:000671479900001
23	journalArticle	2015	Deliens, T; Deforche, B; De Bourdeaudhuij, I; Clarys, P	Determinants of physical activity and sedentary behaviour in university students: a qualitative study using focus group discussions	BMC PUBLIC HEALTH		1471-2458	10.1186/s12889-015-1553-4			2015-02-28			15		WOS:000350326000001
24	journalArticle	2020	Anchuri, K; Davoren, AK; Shanahan, A; Torres, M; Wilcox, HC	Nonsuicidal self-injury, suicidal ideation, and suicide attempt among collegiate athletes: Findings from the National College Health Assessment	JOURNAL OF AMERICAN COLLEGE HEALTH		0744-8481	10.1080/07448481.2019.1616743			2020-11-16	815-823	8	68		WOS:000472271900001
25	journalArticle	2016	Bruening, M; Ohri-Vachaspati, P; Brewis, A; Laska, M; Todd, M; Hruschka, D; Schaefer, DR; Whisner, CM; Dunton, G	Longitudinal social networks impacts on weight and weight-related behaviors assessed using mobile-based ecological momentary assessments: Study Protocols for the SPARC study	BMC PUBLIC HEALTH		1471-2458	10.1186/s12889-016-3536-5			2016-08-30			16		WOS:000382725800001
26	journalArticle	2021	Sekiguchi, T; Kondo, K; Otake-Matsuura, M	Types of social networks and starting leisure activities in later life: A longitudinal Japan Gerontological Evaluation Study (JAGES)	PLOS ONE		1932-6203	10.1371/journal.pone.0254828			2021-07-15		7	16		WOS:000678120600022
27	journalArticle	2021	Leggett-James, MP; Vanaman, ME; Lindner, D; Askew, RL	The Development and Psychometric Evaluation of the Exercise Overvaluation Scale	JOURNAL OF SPORT & EXERCISE PSYCHOLOGY		0895-2779	10.1123/jsep.2019-0213			2024-06-21	223-233	3	43		WOS:000654237400003
28	journalArticle	2018	Lee, C; Sung, YT; Zhou, YL; Lee, S	The relationships between the seriousness of leisure activities, social support and school adaptation among Asian international students in the US	LEISURE STUDIES		0261-4367	10.1080/02614367.2017.1339289			2018	197-210	2	37		WOS:000425782200007
29	journalArticle	2011	?zsoy, S	Use of New Media by Turkish Fans in Sport Communication: Facebook and Twitter	JOURNAL OF HUMAN KINETICS		1640-5544	10.2478/v10078-011-0033-x			2024-06-11	165-176		28		WOS:000295710800017
30	journalArticle	2023	Wu, XX; Schuetz, L; Lee, ML; Payne, LL; Shinew, KJ	"We do revolve our lives around it" - The meaning and significance of being a collegiate women's basketball fan among older women	JOURNAL OF LEISURE RESEARCH		0022-2216	10.1080/00222216.2023.2183368			2023-08-08	493-511	4	54		WOS:000953289700001
31	journalArticle	2011	Yakusheva, O; Kapinos, K; Weiss, M	Peer effects and the Freshman 15: Evidence from a natural experiment	ECONOMICS & HUMAN BIOLOGY		1570-677X	10.1016/j.ehb.2010.12.002			2024-03-11	119-132	2	9		WOS:000289133100001
32	journalArticle	2018	Ihle, A; Oris, M; Sauter, J; Rimmele, U; Kliegel, M	Cognitive Reserve and Social Capital Accrued in Early and Midlife Moderate the Relation of Psychological Stress to Cognitive Performance in Old Age	DEMENTIA AND GERIATRIC COGNITIVE DISORDERS		1420-8008	10.1159/000488052			2018	190-197	45355	45		WOS:000437469600005
33	journalArticle	2021	Bachert, P; W?sche, H; Albrecht, F; Hildebrand, C; Kunz, AM; Woll, A	Promoting Students' Health at University: Key Stakeholders, Cooperation, and Network Development	FRONTIERS IN PUBLIC HEALTH		2296-2565	10.3389/fpubh.2021.680714			2021-06-30			9		WOS:000672920800001
34	journalArticle	2024	Chen, SS; Liu, Q; Ren, MM	Gender Dynamics in Team Communication: Analyzing Compliments Among Chinese College Athletes	REVISTA DE PSICOLOGIA DEL DEPORTE		1132-239X				2024	280-291	2	33		WOS:001265101100028
35	journalArticle	2024	Vega-Díaz, M; González-García, H	Network consumption and sports practice: influence on the risk of network addiction and basic psychological needs	HUMANITIES & SOCIAL SCIENCES COMMUNICATIONS		2662-9992	10.1057/s41599-024-03339-0			2024-06-24		1	11		WOS:001253217900005
36	journalArticle	2016	Silfee, VJ; Rosal, MC; Sreedhara, M; Lora, V; Lemon, SC	Neighborhood environment correlates of physical activity and sedentary behavior among Latino adults in Massachusetts	BMC PUBLIC HEALTH		1471-2458	10.1186/s12889-016-3650-4			2016-09-13			16		WOS:000384359400002
37	journalArticle	2024	Tan, AM; Rice, MA; Gonzalez, MZ	A Pivotal Time and Place: University Place Attachment, Childhood Neighborhood Affordances, and Internalizing Symptoms in Emerging Adulthood	EMERGING ADULTHOOD		2167-6968	10.1177/21676968241240186			2024-08-24	509-523	4	12		WOS:001197204700001
38	journalArticle	2021	Navandar, A; López, DF; Alejo, LB	The Use of Instagram in the Sports Biomechanics Classroom	FRONTIERS IN PSYCHOLOGY		1664-1078	10.3389/fpsyg.2021.711779			2021-08-12			12		WOS:000689184000001
39	journalArticle	2021	Gilan, NR; Khezeli, M; Zardoshtian, S	The effect of self-rated health, subjective socioeconomic status, social capital, and physical activity on life satisfaction: a cross-sectional study in urban western Iran	BMC PUBLIC HEALTH		1471-2458	10.1186/s12889-021-10261-6			2021-01-28		1	21		WOS:000616099400007
40	journalArticle	2017	Humanante-Ramos, PR; García-Pe?alvo, FJ; Conde-González, MA	Electronic Devices and Web 2.0 Tools: Usage Trends in Engineering Students	INTERNATIONAL JOURNAL OF ENGINEERING EDUCATION		0949-149X				2017	790-796	2	33		WOS:000400256600004
41	journalArticle	2020	Patterson, MS; Gagnon, LR; Nelon, JL; Spadine, MN	A pilot study using egocentric network analysis to assess holistic health benefits among a sample of university employees involved in a worksite fitness program	WORK-A JOURNAL OF PREVENTION ASSESSMENT & REHABILITATION		1051-9815	10.3233/WOR-203151			2020	63-72	1	66		WOS:000565197700008
42	journalArticle	2023	Harris, M; Jones, C; Brown, D	Alcohol use by Athletes: Hierarchy, status, and Reciprocity	JOURNAL OF SPORT & SOCIAL ISSUES		0193-7235	10.1177/01937235221144432			2024-06-23	277-300	3	47		WOS:000903080200001
43	journalArticle	2022	Sotaquira, L; Backhaus, I; Sotaquira, P; Pinilla-Roncancio, M; Gonzalez-Uribe, C; Bernal, R; Galeano, JJ; Mejia, N; La Torre, G; Trujillo-Maza, EM; Suarez, DE; Duperly, J; Varela, AR	Social Capital and Lifestyle Impacts on Mental Health in University Students in Colombia: An Observational Study	FRONTIERS IN PUBLIC HEALTH		2296-2565	10.3389/fpubh.2022.840292			2022-05-12			10		WOS:000803711000001
44	journalArticle	2020	Marazziti, D; Baroni, S; Mucci, F; Piccinni, A; Ghilardi, A; Fiorillo, A; Massimetti, G; Luciano, M; Sampogna, G; Moroni, I; Osso, LD	CHARACTERISTICS OF INTERNET USE AMONGST ITALIAN UNIVERSITY STUDENTS	PSYCHIATRIA DANUBINA		0353-5053	10.24869/psyd.2020.411			2020	411-419	45355	32		WOS:000641746300013
45	journalArticle	2023	Tseng, HT; Lo, CL; Chen, CC	The Moderation Role of AI-Enabled Service Quality on the Attitude Toward Fitness Apps	JOURNAL OF GLOBAL INFORMATION MANAGEMENT		1062-7375	10.4018/JGIM.318694			2023		1	31		WOS:000946420300001
46	journalArticle	2022	Crandall, CJ; Larson, J; Cene, CW; Bellettiere, J; Laddu, D; Jackson, RD; Schumacher, BT; Stefanick, ML; Womens Hlth Initiative Investigators	Relationship of Social Connectedness With Decreasing Physical Activity During the COVID-19 Pandemic Among Older Women Participating in the Women's Health Initiative Study	JOURNALS OF GERONTOLOGY SERIES A-BIOLOGICAL SCIENCES AND MEDICAL SCIENCES		1079-5006	10.1093/gerona/glac108			2022-12-06	S22-S30		77		WOS:000897627500003
47	journalArticle	2020	Hextrum, K	Amateurism revisited: how US college athletic recruitment favors middle-class athletes	SPORT EDUCATION AND SOCIETY		1357-3322	10.1080/13573322.2018.1547962			2020-01-02	111-123	1	25		WOS:000587884400009
48	journalArticle	2020	Herbert, C; Meixner, F; Wiebking, C; Gilg, V	Regular Physical Activity, Short-Term Exercise, Mental Health, and Well-Being Among University Students: The Results of an Online and a Laboratory Study	FRONTIERS IN PSYCHOLOGY		1664-1078	10.3389/fpsyg.2020.00509			2020-05-26			11		WOS:000540584700001
49	journalArticle	2017	Scarapicchia, TMF; Sabiston, CM; Pila, E; Arbour-Nicitopoulos, KP; Faulkner, G	A longitudinal investigation of a multidimensional model of social support and physical activity over the first year of university	PSYCHOLOGY OF SPORT AND EXERCISE		1469-0292	10.1016/j.psychsport.2017.03.011			2024-07-17	45616		31		WOS:000403983800002
50	journalArticle	2021	Piasecki, PA; Loughead, TM; Paradis, KF; Munroe-Chandler, KJ	Using a Personal-Disclosure Mutual-Sharing Approach to Deliver a Team-Based Mindfulness Meditation Program to Enhance Cohesion	SPORT PSYCHOLOGIST		0888-4781	10.1123/tsp.2019-0116			2024-03-21	22-29	1	35		WOS:000621845000003
51	journalArticle	2023	Leary, M; Didio, L; Bonner, D; Bryner, R; Leary, BK	Peer-supported physical activity intervention for academic probation freshmen in a physiology-related major: a feasibility study	ADVANCES IN PHYSIOLOGY EDUCATION		1043-4046	10.1152/advan.00021.2023			2023-09-01	657-664	3	47		WOS:001073355300010
52	journalArticle	2019	Naccarella, L; Pickering-Gummer, D; Gannon, D; Dell'Aquila, C; Huxtable, A; Keane, K	Western Bulldogs Sons of the West Program ripple effects: building community capacity	AUSTRALIAN JOURNAL OF PRIMARY HEALTH		1448-7527	10.1071/PY18184			2019	325-331	4	25		WOS:000491540300005
53	journalArticle	2020	Moreno-Murcia, JA; Hernández, EH; Cid, L; Monteiro, D; Rodrigues, F; Teixeira, D; López-Walle, JM; Vergara-Torres, A; Tristan, J; Gastélum-Cuadras, G; Delgado, JCG; Pe?a, JLS; Rentería, I; Vitoria, RV; Fierro, AAA; Valero-Valenzuela, A; Flandez, J; Nodari, RJ; Fin, G; Calomeni, MR; de Souza, DM; Santos, CAD	Assessing the Relationship between Autonomy Support and Student Group Cohesion across Ibero-American Countries	INTERNATIONAL JOURNAL OF ENVIRONMENTAL RESEARCH AND PUBLIC HEALTH		1660-4601	10.3390/ijerph17113981			2024-06-20		11	17		WOS:000542629600234
54	journalArticle	2011	Jenkins, JM; Alderman, BL	Influence of Sport Education on Group Cohesion in University Physical Education	JOURNAL OF TEACHING IN PHYSICAL EDUCATION		0273-5024	10.1123/jtpe.30.3.214			2024-07-11	214-230	3	30		WOS:000295236000002
55	journalArticle	2024	Lemyre, A; Chrisinger, BW; Palmer-Cooper, E; Messina, JP	Mental wellbeing among higher education students in England during the pandemic: A longitudinal study of COVID-19 experiences, social connectedness and greenspace use	BRITISH EDUCATIONAL RESEARCH JOURNAL		0141-1926	10.1002/berj.3976			2024-01-23					WOS:001147409000001
56	journalArticle	2023	Baxter, SLK; Corbie, G; Griffin, SF	Contextualizing physical activity in rural adults: Do relationships between income inequality, neighborhood environments, and physical activity exist?	HEALTH SERVICES RESEARCH		0017-9124	10.1111/1475-6773.14183			2024-08-23	238-247		58		WOS:000990194300001
57	journalArticle	2023	?elik, D?; Haney, M?	The relationship between depression, healthy lifestyle behaviors and internet addiction: a cross-sectional study of the athlete university students in Turkey	FRONTIERS IN PSYCHIATRY		1664-0640	10.3389/fpsyt.2023.1222931			2023-07-07			14		WOS:001030160000001
58	journalArticle	2017	Dzhambov, A; Tilov, B; Markevych, I; Dimitrova, D	Residential road traffic noise and general mental health in youth: The role of noise annoyance, neighborhood restorative quality, physical activity, and social cohesion as potential mediators	ENVIRONMENT INTERNATIONAL		0160-4120	10.1016/j.envint.2017.09.009			2024-12-17	45300		109		WOS:000413744800001
59	journalArticle	2019	Chaparro, MP; Pina, MF; Cardoso, LD; Santos, SM; Barreto, SM; Gon?alves, LG; de Matos, SMA; da Fonseca, MDM; Chor, D; Griep, RH	The association between the neighbourhood social environment and obesity in Brazil: a cross-sectional analysis of the ELSA-Brasil study	BMJ OPEN		2044-6055	10.1136/bmjopen-2018-026800			2024-09-19		9	9		WOS:000497787600049
60	journalArticle	2008	Newton, RU; Galvao, DA	Exercise in Prevention and Management of Cancer	CURRENT TREATMENT OPTIONS IN ONCOLOGY		1527-2729	10.1007/s11864-008-0065-1			2024-06-08	135-146	45325	9		WOS:000263030300005
61	journalArticle	2022	Muscio, A; Shibayama, S; Ramaciotti, L	Universities and start-up creation by Ph.D. graduates: the role of scientific and social capital of academic laboratories	JOURNAL OF TECHNOLOGY TRANSFER		0892-9912	10.1007/s10961-020-09841-2			2024-02-22	147-175	1	47		WOS:000614332100001
62	journalArticle	2017	Delli Paoli, AG; Smith, AL; Pontifex, MB	Does Walking Mitigate Affective and Cognitive Responses to Social Exclusion?	JOURNAL OF SPORT & EXERCISE PSYCHOLOGY		0895-2779	10.1123/jsep.2016-0202			2024-04-17	97-108	2	39		WOS:000407661300002
63	journalArticle	2006	Edwards, DA; Wetzel, K; Wyner, DR	Intercollegiate soccer: Saliva cortisol and testosterone are elevated during competition, and testosterone is related to status and social connectedness with teammates	PHYSIOLOGY & BEHAVIOR		0031-9384	10.1016/j.physbeh.2005.09.007			2006-01-30	135-143	1	87		WOS:000234659800019
64	journalArticle	2020	Graham, DN; Burns, GN	Athletic Identity and Moral Development: An examination of collegiate athletes and their moral foundations	INTERNATIONAL JOURNAL OF SPORT PSYCHOLOGY		0047-0767	10.7352/IJSP.2020.51.122			2024-03-20	122-140	2	51		WOS:000572314500002
65	journalArticle	2017	Root, ED; Silbernagel, K; Litt, JS	Unpacking healthy landscapes: Empirical assessment of neighborhood aesthetic ratings in an urban setting	LANDSCAPE AND URBAN PLANNING		0169-2046	10.1016/j.landurbplan.2017.09.028			2024-12-17	38-47		168		WOS:000414885700005
66	journalArticle	2001	Nelson, TF; Wechsler, H	Alcohol and college athletes	MEDICINE AND SCIENCE IN SPORTS AND EXERCISE		0195-9131				2024-01-01	43-47	1	33		WOS:000166311100009
67	journalArticle	2012	Cavallo, DN; Tate, DF; Ries, AV; Brown, JD; DeVellis, RF; Ammerman, AS	A Social Media-Based Physical Activity Intervention A Randomized Controlled Trial	AMERICAN JOURNAL OF PREVENTIVE MEDICINE		0749-3797	10.1016/j.amepre.2012.07.019			2024-11-12	527-532	5	43		WOS:000310713100010
68	journalArticle	2022	Beasley, EA; Scott, TL; Pachana, NA	Making Meaning of Integrated Care during a Pandemic: Learning from Older Adults	CLINICAL GERONTOLOGIST		0731-7115	10.1080/07317115.2021.1933291			2022-01-01	172-188	1	45		WOS:000658958900001
69	journalArticle	2023	Yokoyama, K; Furuhashi, T; Yamamoto, Y; Rooksby, M; McLeod, HJ	An examination of the potential benefits of expert guided physical activity for supporting recovery from extreme social withdrawal: Two case reports focused on the treatment of Hikikomori	FRONTIERS IN PSYCHIATRY		1664-0640	10.3389/fpsyt.2023.1084384			2023-03-23			14		WOS:000963769200001
70	journalArticle	2017	Child, S; Kaczynski, AT; Moore, S	Meeting Physical Activity Guidelines: The Role of Personal Networks Among Residents of Low-Income Communities	AMERICAN JOURNAL OF PREVENTIVE MEDICINE		0749-3797	10.1016/j.amepre.2017.04.007			2024-09-17	385-391	3	53		WOS:000407924400021
71	journalArticle	2019	Kosoko-Lasaki, O; Ekúndayò, OT; Smith, J; Ochuba, O; Hayashi, G; Sanders, R; Brown, R; Stone, JR	Urban Minority Community Safety and its Impact on Physical Activity: The Center for Promoting Health and Health Equity-Racial and Ethnic Approaches to Community Health (CPHHE-REACH) Initiative	JOURNAL OF THE NATIONAL MEDICAL ASSOCIATION		0027-9684	10.1016/j.jnma.2019.01.001			2024-06-19	334-344	3	111		WOS:000475473700015
72	journalArticle	2022	Mesman, M; Hendriks, H; Onrust, S; Neijens, P; van den Putte, B	The Antecedents and Consequences of Interpersonal Communication during a School-based Health Intervention	HEALTH COMMUNICATION		1041-0236	10.1080/10410236.2020.1824664			2022-01-02	114-124	1	37		WOS:000572206800001
73	journalArticle	2024	Sanz-Martin, D; Ubago-Jiménez, JL; Cachón-Zagalaz, J; Zurita-Ortega, F	Impact of Physical Activity and Bio-Psycho-Social Factors on Social Network Addiction and Gender Differences in Spanish Undergraduate Education Students	BEHAVIORAL SCIENCES		2076-328X	10.3390/bs14020110			2024-02-24		2	14		WOS:001174813800001
74	journalArticle	2014	Deliens, T; Clarys, P; De Bourdeaudhuij, I; Deforche, B	Determinants of eating behaviour in university students: a qualitative study using focus group discussions	BMC PUBLIC HEALTH		1471-2458	10.1186/1471-2458-14-53			2014-01-18			14		WOS:000331292700003
75	journalArticle	2023	Carney, MH	College Football Performance, Student Earnings, and the Gender Wage Gap	EDUCATION FINANCE AND POLICY		1557-3060	10.1162/edfp_a_00387			2023-12-21	61-80	1	19		WOS:001128384100001
76	journalArticle	2021	Fila-Witecka, K; Senczyszyn, A; Kolodziejczyk, A; Ciulkowicz, M; Maciaszek, J; Misiak, B; Szczesniak, D; Rymaszewska, J	Lifestyle Changes among Polish University Students during the COVID-19 Pandemic	INTERNATIONAL JOURNAL OF ENVIRONMENTAL RESEARCH AND PUBLIC HEALTH		1660-4601	10.3390/ijerph18189571			2024-09-21		18	18		WOS:000700732700001
77	journalArticle	2022	Ramón-Arbués, E; Echániz-Serrano, E; Martínez-Abadía, B; Antón-Solanas, I; Cobos-Rincón, A; Santolalla-Arnedo, I; Juárez-Vela, R; Jerue, BA	Predictors of the Quality of Life of University Students: A Cross-Sectional Study	INTERNATIONAL JOURNAL OF ENVIRONMENTAL RESEARCH AND PUBLIC HEALTH		1660-4601	10.3390/ijerph191912043			2024-10-22		19	19		WOS:000868154700001
78	journalArticle	2023	Kuzmanic, D; Valenzuela, JP; Villalobos, C; Quaresma, ML	Socioeconomic Segregation in Higher Education: Evidence for Chile (2009-2017)	HIGHER EDUCATION POLICY		0952-8733	10.1057/s41307-021-00258-6			2024-06-23	329-350	2	36		WOS:000720619900001
79	journalArticle	2019	Gyasi, RM; Yeboah, AA; Mensah, CM; Ouedraogo, R; Addae, EA	Neighborhood, social isolation and mental health outcome among older people in Ghana	JOURNAL OF AFFECTIVE DISORDERS		0165-0327	10.1016/j.jad.2019.08.024			2019-12-01	154-163		259		WOS:000489257500024
80	journalArticle	2020	McLean, SP; Habeeb, CM; Coffee, P; Eklund, RC	Efficacy Beliefs Are Related to Task Cohesion: Communication Is a Mediator	SPORT PSYCHOLOGIST		0888-4781	10.1123/tsp.2019-0056			2024-09-20	187-197	3	34		WOS:000569173600003
81	journalArticle	2021	Bulut, NS; Yorguner, N; Akvardar, Y	Impact of COVID-19 on the Life of Higher-Education Students in Istanbul: Relationship Between Social Support, Health-Risk Behaviors, and Mental/Academic Well-Being	ALPHA PSYCHIATRY		2757-8038	10.5152/alphapsychiatry.2021.21319			2024-11-21	291-300	6	22		WOS:000717301600003
82	journalArticle	2018	Dzhambov, AM; Markevych, I; Tilov, B; Arabadzhiev, Z; Stoyanov, D; Gatseva, P; Dimitrova, DD	Pathways linking residential noise and air pollution to mental ill-health in young adults	ENVIRONMENTAL RESEARCH		0013-9351	10.1016/j.envres.2018.06.031			2024-10-18	458-465		166		WOS:000445318200050
83	journalArticle	2019	Alshehri, AG; Mohamed, AMAS	The Relationship Between Electronic Gaming and Health, Social Relationships, and Physical Activity Among Males in Saudi Arabia	AMERICAN JOURNAL OF MENS HEALTH		1557-9883	10.1177/1557988319873512			2024-07-19		4	13		WOS:000483788800001
84	journalArticle	2013	de Oliveira, ES; Aspinall, P; Briggs, A; Cummins, S; Leyland, AH; Mitchell, R; Roe, J; Thompson, CW	How effective is the Forestry Commission Scotland's woodland improvement programme-'Woods In and Around Towns' (WIAT)- at improving psychological well-being in deprived urban communities? A quasi-experimental study	BMJ OPEN		2044-6055	10.1136/bmjopen-2013-003648			2013		8	3		WOS:000330561300058
85	journalArticle	2023	Cheng, J; Ji, XQ; He, L; Zhang, YT; Xiao, TT; Geng, Q; Wang, ZH; Qi, SG; Zhou, F; Zhan, JB	Epidemiological Characteristics and Factors Associated with Alzheimer's Disease and Mild Cognitive Impairment among the Elderly in Urban and Rural Areas of Hubei Province	JOURNAL OF CLINICAL MEDICINE		2077-0383	10.3390/jcm12010028			2024-01-23		1	12		WOS:000910016500001
86	journalArticle	2024	Marin-Farrona, M; Wipfli, B; Thosar, SS; García-Unanue, J; Gallardo, L; Felipe, JL; López-Fernández, J	UCLMuevete: Increasing the amount of physical activity, work-ability, and cardiorespiratory fitness capacity in university workers through active breaks	WORK-A JOURNAL OF PREVENTION ASSESSMENT & REHABILITATION		1051-9815	10.3233/WOR-230062			2024	263-273	1	77		WOS:001168376400023
87	journalArticle	2023	King, N; Pickett, W; Rivera, D; Byun, J; Li, M; Cunningham, S; Duffy, A	The Impact of the COVID-19 Pandemic on the Mental Health of First-Year Undergraduate Students Studying at a Major Canadian University: A Successive Cohort Study	CANADIAN JOURNAL OF PSYCHIATRY-REVUE CANADIENNE DE PSYCHIATRIE		0706-7437	10.1177/07067437221094549			2024-07-23	499-509	7	68		WOS:000787617400001
88	journalArticle	2015	Maher, C; Ferguson, M; Vandelanotte, C; Plotnikoff, R; De Bourdeaudhuij, I; Thomas, S; Nelson-Field, K; Olds, T	A Web-Based, Social Networking Physical Activity Intervention for Insufficiently Active Adults Delivered via Facebook App: Randomized Controlled Trial	JOURNAL OF MEDICAL INTERNET RESEARCH		1438-8871	10.2196/jmir.4086			2024-07-15		7	17		WOS:000358010500001
89	journalArticle	2022	Hsu, HC; Bai, CH	Individual and environmental factors associated with cognitive function in older people: a longitudinal multilevel analysis	BMC GERIATRICS		1471-2318	10.1186/s12877-022-02940-9			2022-03-23		1	22		WOS:000772409900001
90	journalArticle	2022	Cojocaru, AM; Bucea-Manea-Tonis, R; Jianu, A; Dumangiu, MA; Alexandrescu, LU; Cojocaru, M	The Role of Physical Education and Sports in Modern Society Supported by IoT-A Student Perspective	SUSTAINABILITY		2071-1050	10.3390/su14095624			2024-05-22		9	14		WOS:000794513100001
91	journalArticle	2023	Quarta, S; Siculella, L; Levante, A; Carluccio, MA; Calabriso, N; Scoditti, E; Damiano, F; Lecciso, F; Pinto, P; Garcia-Conesa, MT; Pollice, F; Massaro, M	Association between Mediterranean lifestyle and perception of well-being and distress in a sample population of university Italian students	INTERNATIONAL JOURNAL OF FOOD SCIENCES AND NUTRITION		0963-7486	10.1080/09637486.2023.2232129			2023-05-19	556-567	4	74		WOS:001023858400001
92	journalArticle	2017	Caperchione, CM; Bottorff, JL; Oliffe, JL; Johnson, ST; Hunt, K; Sharp, P; Fitzpatrick, KM; Price, R; Goldenberg, SL	The HAT TRICK programme for improving physical activity, healthy eating and connectedness among overweight, inactive men: study protocol of a pragmatic feasibility trial	BMJ OPEN		2044-6055	10.1136/bmjopen-2017-016940			2024-09-17		9	7		WOS:000412650700176
93	journalArticle	2015	Filho, E; Tenenbaum, G; Yang, YY	Cohesion, team mental models, and collective efficacy: towards an integrated framework of team dynamics in sport	JOURNAL OF SPORTS SCIENCES		0264-0414	10.1080/02640414.2014.957714			2015-04-03	641-653	6	33		WOS:000348652200013
94	journalArticle	2018	Rossi, A; Torres-Panchame, R; Gallo, PM; Marcus, AR; States, RA	What makes a group fitness program for people with Parkinson's disease endure? A mixed-methods study of multiple stakeholders	COMPLEMENTARY THERAPIES IN MEDICINE		0965-2299	10.1016/j.ctim.2018.08.012			2024-12-18	320-327		41		WOS:000453498000049
95	journalArticle	2017	Wong, AKC; Wong, FKY; Chan, LK; Chan, N; Ganotice, FA; Ho, J	The effect of interprofessional team-based learning among nursing students: A quasi-experimental study	NURSE EDUCATION TODAY		0260-6917	10.1016/j.nedt.2017.03.004			2024-06-17	13-18		53		WOS:000403121300003
96	journalArticle	2021	Havitz, M; Pritchard, MP; Dimanche, F	Leisure Matters: Cross Continent Conversations in a Time of Crisis	LEISURE SCIENCES		0149-0400	10.1080/01490400.2020.1774451			2021-03-03	323-329	45293	43		WOS:000549532800001
97	journalArticle	2020	Heppe, ECM; Willemen, AM; Kef, S; Schuengel, C	Improving social participation of adolescents with a visual impairment with community-based mentoring: results from a randomized controlled trial	DISABILITY AND REHABILITATION		0963-8288	10.1080/09638288.2019.1589587			2020-10-22	3215-3226	22	42		WOS:000469604500001
98	journalArticle	2021	Pop, LM; Iorga, M; Sipos, LR; Iurcov, R	Gender Differences in Healthy Lifestyle, Body Consciousness, and the Use of Social Networks among Medical Students	MEDICINA-LITHUANIA		1010-660X	10.3390/medicina57070648			2024-07-21		7	57		WOS:000676655700001
99	journalArticle	2022	Kwon, J; Park, S; Ahn, C; Lee, CG	Evaluating process and outcomes of interventions for promoting sport participation among South Korean university students	JOURNAL OF MENS HEALTH		1875-6867	10.31083/jomh.2021.137			2024-04-22		4	18		WOS:000711850700001
100	journalArticle	2022	Chen, X	Research on the Construction of Evaluation System of College Physical Education Wushu Teaching under Multiple Intelligences Theory	REVISTA DE PSICOLOGIA DEL DEPORTE		1132-239X				2022	113-122	2	31		WOS:000888066600004
101	journalArticle	2018	Yildizer, G; Bilgin, E; Korur, EN; Novak, D; Demirhan, G	The association of various social capital indicators and physical activity participation among Turkish adolescents	JOURNAL OF SPORT AND HEALTH SCIENCE		2095-2546	10.1016/j.jshs.2017.10.008			2024-01-18	27-33	1	7		WOS:000425929600006
102	journalArticle	2018	Bruening, M; van Woerden, I; Schaefer, DR; Hruschka, D; Brewis, A; Whisner, CM; Dunton, GF; Todd, M; Ohri-Vachaspati, P; Laska, MN	Friendship as a social mechanism influencing body mass index (BMI) among emerging adults	PLOS ONE		1932-6203	10.1371/journal.pone.0208894			2018-12-18		12	13		WOS:000453774100027
103	journalArticle	2009	Santas, AJ	Reciprocity Within Biochemistry and Biology Service-learning	BIOCHEMISTRY AND MOLECULAR BIOLOGY EDUCATION		1470-8175	10.1002/bmb.20291			2024-05-09	143-151	3	37		WOS:000266670500002
104	journalArticle	2018	Sano, A; Taylor, S; McHill, AW; Phillips, AJK; Barger, LK; Klerman, E; Picard, R	Identifying Objective Physiological Markers and Modifiable Behaviors for Self-Reported Stress and Mental Health Status Using Wearable Sensors and Mobile Phones: Observational Study	JOURNAL OF MEDICAL INTERNET RESEARCH		1438-8871	10.2196/jmir.9410			2024-06-18		6	20		WOS:000434655400001
105	journalArticle	2023	Cobreros, C; Medoza-Ruvalcaba, N; Flores-Garcia, M; Roggema, R	Improving Psychological Well-Being in Urban University Districts through Biophilic Design: Two Cases in Mexico	SUSTAINABILITY		2071-1050	10.3390/su15075703			2024-04-23		7	15		WOS:000970221000001
106	journalArticle	2020	Fernández-Martínez, E; Abreu-Sánchez, A; Velarde-García, JF; Iglesias-López, MT; Pérez-Corrales, J; Palacios-Ce?a, D	Living with Restrictions. The Perspective of Nursing Students with Primary Dysmenorrhea	INTERNATIONAL JOURNAL OF ENVIRONMENTAL RESEARCH AND PUBLIC HEALTH		1660-4601	10.3390/ijerph17228527			2024-11-20		22	17		WOS:000594323600001
107	journalArticle	2023	Kanada, Y; Suzumura, S; Takeda, K; Fujimura, K; Ii, T; Tanabe, S; Sakurai, H	Prevalence of Anxiety and Associated Factors among University Students: A Cross-Sectional Study in Japan	INTERNATIONAL JOURNAL OF MENTAL HEALTH PROMOTION		1462-3730	10.32604/ijmhp.2023.028956			2023	855-861	7	25		WOS:001016834300006
108	journalArticle	2024	Sprint, G	Social Networks and Large Language Models for Division I Basketball Game Winner Prediction	IEEE ACCESS		2169-3536	10.1109/ACCESS.2024.3403490			2024	84774-84784		12		WOS:001252479700001
109	journalArticle	2022	Leu, J; Tay, Z; van Dam, RM; Müller-Riemenschneider, F; Lean, MEJ; Nikolaou, CK; Rebello, SA	'You know what, I'm in the trend as well': understanding the interplay between digital and real-life social influences on the food and activity choices of young adults	PUBLIC HEALTH NUTRITION		1368-9800	10.1017/S1368980022000398			2024-08-22	2137-2155	8	25		WOS:000792170300001
110	journalArticle	2018	Tong, HL; Coiera, E; Laranjo, L	Using a Mobile Social Networking App to Promote Physical Activity: A Qualitative Study of Users' Perspectives	JOURNAL OF MEDICAL INTERNET RESEARCH		1438-8871	10.2196/11439			2018-12-21		12	20		WOS:000454352300001
111	journalArticle	2024	Ferrusola-Pastrana, A; Fullerton, CL; Meadows, SN	Group-based exercise for Parkinson's: a qualitative study of participants and partners' perceptions of an exercise class delivered through a community-university collaboration	BMC GERIATRICS		1471-2318	10.1186/s12877-024-05061-7			2024-06-04		1	24		WOS:001239339400003
112	journalArticle	2018	Dzhambov, AM	Residential green and blue space associated with better mental health: a pilot follow-up study in university students	ARHIV ZA HIGIJENU RADA I TOKSIKOLOGIJU-ARCHIVES OF INDUSTRIAL HYGIENE AND TOXICOLOGY		0004-1254	10.2478/aiht-2018-69-3166			2024-12-18	340-349	4	69		WOS:000455487400008
113	journalArticle	2016	Chu, JJ; Khan, MH; Jahn, HJ; Kraemer, A	Sense of coherence and associated factors among university students in China: cross-sectional evidence	BMC PUBLIC HEALTH		1471-2458	10.1186/s12889-016-3003-3			2016-04-16			16		WOS:000374596800001
114	journalArticle	2016	Cheung, T; Wong, SY; Wong, KY; Law, LY; Ng, K; Tong, MT; Wong, KY; Ng, MY; Yip, PSF	Depression, Anxiety and Symptoms of Stress among Baccalaureate Nursing Students in Hong Kong: A Cross-Sectional Study	INTERNATIONAL JOURNAL OF ENVIRONMENTAL RESEARCH AND PUBLIC HEALTH		1660-4601	10.3390/ijerph13080779			2024-08-16		8	13		WOS:000382462900034
115	journalArticle	2021	O'Meara, K	Leveraging, Checking, and Structuring Faculty Discretion to Advance Full Participation	REVIEW OF HIGHER EDUCATION		0162-5748				2021	555-585	4	44		WOS:000664336100005
116	journalArticle	2021	Ironside, A; Ferguson, LJ; Katapally, TR; Hedayat, LM; Johnson, SR; Foulds, HJA	Social determinants associated with physical activity among Indigenous adults at the University of Saskatchewan	APPLIED PHYSIOLOGY NUTRITION AND METABOLISM		1715-5312	10.1139/apnm-2020-0781			2024-10-21	1159-1169	10	46		WOS:000706488300001
117	journalArticle	2020	Naworska, B; Brzek, A; Bak-Sosnowska, M	The Relationship between Health Status and Social Activity of Perimenopausal and Postmenopausal Women (Health Status and Social Relationships in Menopause)	INTERNATIONAL JOURNAL OF ENVIRONMENTAL RESEARCH AND PUBLIC HEALTH		1660-4601	10.3390/ijerph17228388			2024-11-20		22	17		WOS:000594223600001
118	journalArticle	2020	Graupensperger, S; Benson, AJ; Kilmer, JR; Evans, MB	Social (Un)distancing: Teammate Interactions, Athletic Identity, and Mental Health of Student-Athletes During the COVID-19 Pandemic	JOURNAL OF ADOLESCENT HEALTH		1054-139X	10.1016/j.jadohealth.2020.08.001			2024-11-20	662-670	5	67		WOS:000580644600012
119	journalArticle	2020	Jeong, YW; Han, YR; Kim, SK; Jeong, HS	The frequency of impairments in everyday activities due to the overuse of the internet, gaming, or smartphone, and its relationship to health-related quality of life in Korea	BMC PUBLIC HEALTH		1471-2458	10.1186/s12889-020-08922-z			2020-06-18		1	20		WOS:000543396300007
120	journalArticle	2017	Harrison, A; Robinson, C; Williams, G; Clough, G; Owusu, MW; Verma, A	Utilizing community and voluntary sector partnerships to survey and compare the health outcomes of hard-to-reach groups to the wider community-the EURO-URHIS 2 Hard-to-Reach Project	EUROPEAN JOURNAL OF PUBLIC HEALTH		1101-1262	10.1093/eurpub/ckv140			2024-05-17	50-55		27		WOS:000412842400010
121	journalArticle	2024	Busetta, G; Campolo, MG; Panarello, D	Changes in Daily Life Habits during COVID-19 and Their Transitory and Permanent Effects on Italian University Students' Anxiety Level	APPLIED RESEARCH IN QUALITY OF LIFE		1871-2584	10.1007/s11482-024-10304-1			2024-03-15					WOS:001183972900001
122	journalArticle	2016	Nooh, AM; Abdul-Hady, A; El-Attar, N	Nature and Prevalence of Menstrual Disorders among Teenage Female Students at Zagazig University, Zagazig, Egypt	JOURNAL OF PEDIATRIC AND ADOLESCENT GYNECOLOGY		1083-3188	10.1016/j.jpag.2015.08.008			2024-04-16	137-142	2	29		WOS:000371192900011
123	journalArticle	2023	Maynard, MJ; Joshi, K; Ells, LJ; Apekey, TA; Hlth Connect Consortium	'Health Connections': study protocol for the development of a coproduced, community-based diet, physical activity, and healthy weight intervention for UK black and Asian adults	BMJ OPEN		2044-6055	10.1136/bmjopen-2023-073750			2024-09-23		9	13		WOS:001068847000009
124	journalArticle	2022	Bai, L; Wang, YX	Combating Language and Academic Culture Shocks-International Students' Agency in Mobilizing Their Cultural Capital	JOURNAL OF DIVERSITY IN HIGHER EDUCATION		1938-8926	10.1037/dhe0000409			2022-04-04					WOS:000777030600001
125	journalArticle	2019	Kearns, A; Whitley, E	Associations of internet access with social integration, wellbeing and physical activity among adults in deprived communities: evidence from a household survey	BMC PUBLIC HEALTH		1471-2458	10.1186/s12889-019-7199-x			2019-07-02			19		WOS:000475540600001
126	journalArticle	2019	Frijters, P; Islam, A; Lalji, C; Pakrashi, D	Roommate effects in health outcomes	HEALTH ECONOMICS		1057-9230	10.1002/hec.3901			2024-08-19	998-1034	8	28		WOS:000475932100004
127	journalArticle	2019	Hsu, HC; Liang, J; Luh, DL; Chen, CF; Wang, YW	Social Determinants and Disparities in Active Aging Among Older Taiwanese	INTERNATIONAL JOURNAL OF ENVIRONMENTAL RESEARCH AND PUBLIC HEALTH		1660-4601	10.3390/ijerph16163005			2019-08-14		16	16		WOS:000484419000121
128	journalArticle	2016	Doyle, J; Atkinson-Briggs, S; Atkinson, P; Firebrace, B; Calleja, J; Reilly, R; Cargo, M; Riley, T; Crumpen, T; Rowley, K	A prospective evaluation of first people's health promotion program design in the goulburn-murray rivers region	BMC HEALTH SERVICES RESEARCH		1472-6963	10.1186/s12913-016-1878-4			2016-11-10			16		WOS:000387538200003
129	journalArticle	2020	Martins, BG; Mar?co, J; Banos, MVG; Campos, JADB	Lifestyle choices of Brazilian college students	PEERJ		2167-8359	10.7717/peerj.9830			2020-10-07			8		WOS:000575687200007
130	journalArticle	2022	Hodge, A; Sheean, P; O'Connor, P; Tyler, K; Kerschner, A; Williams, A; Jensik, K; Visotcky, A; D'Souza, A; Hari, P; Dhakal, B; Chhabra, S; Flynn, KE; Hagen, P; Stolley, M	Exploring health behaviors and the feasibility of a lifestyle intervention for patients with multiple myeloma	SUPPORTIVE CARE IN CANCER		0941-4355	10.1007/s00520-022-07385-9			2024-12-22	9771-9779	12	30		WOS:000873637100002
131	journalArticle	2022	AbuAlSamen, MM; El-Elimat, T	Understanding Reciprocity Among University Students in Low-Resource Settings: Validation and Measurement Using a Mixed-Methods Approach	FRONTIERS IN PUBLIC HEALTH		2296-2565	10.3389/fpubh.2022.922892			2022-06-03			10		WOS:000812738400001
132	journalArticle	2021	Reilly, M; Chohan, B	Pooled testing for SARS-CoV-2, options for efficiency at scale	BULLETIN OF THE WORLD HEALTH ORGANIZATION		0042-9686	10.2471/BLT.20.283093			2024-10-21	708-714	10	99		WOS:000705796400006
133	journalArticle	2021	McMullan, II; Bunting, BP; Burns, A; Smith, L; Cunningham, C; O'Sullivan, R; Blackburn, NE; Wilson, JJ; Tully, MA	Is Physical Activity Associated With Loneliness or Social Isolation in Older Adults? Results of a Longitudinal Analysis Using the Irish Longitudinal Study on Ageing	JOURNAL OF AGING AND PHYSICAL ACTIVITY		1063-8652	10.1123/japa.2020-0159			2024-08-21	562-572	4	29		WOS:000674164600002
134	journalArticle	2020	Nedjat, S; Mehrdad, R; Yunesian, M; Pouragha, H; Biagi, V; Monazzam-Esmaeelpour, MR	Prospective cohort study on the social determinants of health: Tehran University of Medical Sciences employees' cohort (TEC) study protocol	BMC PUBLIC HEALTH		1471-2458	10.1186/s12889-020-09798-9			2020-11-13		1	20		WOS:000619210100005
135	journalArticle	2022	Quarta, S; Levante, A; García-Conesa, MT; Lecciso, F; Scoditti, E; Carluccio, MA; Calabriso, N; Damiano, F; Santarpino, G; Verri, T; Pinto, P; Siculella, L; Massaro, M	Assessment of Subjective Well-Being in a Cohort of University Students and Staff Members: Association with Physical Activity and Outdoor Leisure Time during the COVID-19 Pandemic	INTERNATIONAL JOURNAL OF ENVIRONMENTAL RESEARCH AND PUBLIC HEALTH		1660-4601	10.3390/ijerph19084787			2024-04-22		8	19		WOS:000787444200001
136	journalArticle	2015	G?ktas, Z	Physical Education and Sport Students' Interactions with their Teachers on Facebook	ANTHROPOLOGIST		0972-0073				2024-07-15	18-30	45293	21		WOS:000362696400003
137	journalArticle	2019	Kao, CC	Development of Team Cohesion and Sustained Collaboration Skills with the Sport Education Model	SUSTAINABILITY		2071-1050	10.3390/su11082348			2019-04-02		8	11		WOS:000467752200161
138	journalArticle	2015	Soares, MF; Ferreira, RC; Pazzini, CA; Travassos, DV; Paiva, SM; Ferreira, EFE	Individual and collective empowerment and associated factors among Brazilian adults: a cross-sectional study	BMC PUBLIC HEALTH		1471-2458	10.1186/s12889-015-2113-7			2015-08-12			15		WOS:000359348500001
139	journalArticle	2021	Sisjord, MK; Fasting, K; Sand, TS	Gendered pathways to elite coaching reflecting the accumulation of capitals	SPORT EDUCATION AND SOCIETY		1357-3322	10.1080/13573322.2020.1732904			2021-06-13	554-566	5	26		WOS:000517033100001
140	journalArticle	2018	Suljic, P; Turina, ISB; Sesar, Z; Suljic, U; Dzakula, A; Bilajac, L; Vitale, K; Micovic, V	HEALTH STATUS, LIFESTYLE, USE OF HEALTH SERVICES, SOCIAL CAPITAL AND LIFE SATISFACTION AS PREDICTORS OF MENTAL HEALTH - COMPARATIVE ANALYSIS OF WOMEN THAT RECEIVE AND DO NOT RECEIVE PUBLIC ASSISTANCE IN CROATIA	PSYCHIATRIA DANUBINA		0353-5053	10.24869/psyd.2018.421			2018	421-432	4	30		WOS:000450991500007
141	journalArticle	2024	Jie, SS	The Effects of Goal-Setting Intervention with Mobile Apps on Behavioral Regulation and Life Quality	INTERNATIONAL JOURNAL OF HUMAN-COMPUTER INTERACTION		1044-7318	10.1080/10447318.2024.2362490			2024-06-14					WOS:001248884500001
142	journalArticle	2022	Lau, PWC; Wang, JJ; Ransdell, LL; Shi, L	The effectiveness of Facebook as a social network intervention to increase physical activity in Chinese young adults	FRONTIERS IN PUBLIC HEALTH		2296-2565	10.3389/fpubh.2022.912327			2022-07-22			10		WOS:000837100800001
143	journalArticle	2011	Romans, S; Cohen, M; Forte, T	Rates of depression and anxiety in urban and rural Canada	SOCIAL PSYCHIATRY AND PSYCHIATRIC EPIDEMIOLOGY		0933-7954	10.1007/s00127-010-0222-2			2024-07-11	567-575	7	46		WOS:000291487000005
144	journalArticle	2022	Fulda, A; Missal, D	Mitigating threats to academic freedom in Germany: the role of the state, universities, learned societies and China	INTERNATIONAL JOURNAL OF HUMAN RIGHTS		1364-2987	10.1080/13642987.2021.1989412			2022-11-26	1803-1821	10	26		WOS:000709627800001
145	journalArticle	2024	Liu, JF	Promoting a healthy lifestyle: exploring the role of social media and fitness applications in the context of social media addiction risk	HEALTH EDUCATION RESEARCH		0268-1153	10.1093/her/cyad047			2024-05-11	272-283	3	39		WOS:001145740500001
146	journalArticle	2021	Mu?oz-Arroyave, V; Lavega-Burgués, P; Rodríguez, AC; Ambrós, QP; Bardavío, JS	University students' affective experiences while playing: A qualitative perspective	CURRENT PSYCHOLOGY		1046-1310	10.1007/s12144-018-0028-z			2024-03-21	1133-1143	3	40		WOS:000621013400013
147	journalArticle	2022	Sharma, G; Grandhi, GR; Acquah, I; Mszar, R; Mahajan, S; Khan, SU; Javed, Z; Mehta, LS; Gulati, M; Cainzos-Achirica, M; Blumenthal, RS; Nasir, K	Social Determinants of Suboptimal Cardiovascular Health Among Pregnant Women in the United States	JOURNAL OF THE AMERICAN HEART ASSOCIATION		2047-9980	10.1161/JAHA.121.022837			2022-01-18		2	11		WOS:000743983000022
148	journalArticle	2014	Fernández-Pérez, V; Alonso-Galicia, PE; Fuentes-Fuentes, MD; Rodriguez-Ariza, L	Business social networks and academics' entrepreneurial intentions	INDUSTRIAL MANAGEMENT & DATA SYSTEMS		0263-5577	10.1108/IMDS-02-2013-0076			2014	292-320	2	114		WOS:000331849400008
149	journalArticle	2010	Allen, MS; Jones, MV; Sheffield, D	The Influence of Positive Reflection on Attributions, Emotions, and Self-Efficacy	SPORT PSYCHOLOGIST		0888-4781	10.1123/tsp.24.2.211			2024-06-10	211-226	2	24		WOS:000279053100005
150	journalArticle	2023	Al Momin, K; Kays, HMI; Sadri, AM	Identifying Crisis Response Communities in Online Social Networks for Compound Disasters: The Case of Hurricane Laura and COVID-19	TRANSPORTATION RESEARCH RECORD		0361-1981	10.1177/03611981231168120			2023-05-04					WOS:000984183600001
151	journalArticle	2021	Haddad, MR; Sarti, FM; Nishijima, M	Association between selected individual and environmental characteristics in relation to health behavior of Brazilian adolescents	EATING AND WEIGHT DISORDERS-STUDIES ON ANOREXIA BULIMIA AND OBESITY		1124-4909	10.1007/s40519-020-00856-0			2024-02-21	331-343	1	26		WOS:000515878600001
152	journalArticle	2020	Burns, S; Evans, M; Jancey, J; Portsmouth, L; Maycock, B	Influences of club connectedness among young adults in Western Australian community-based sports clubs	BMC PUBLIC HEALTH		1471-2458	10.1186/s12889-020-08836-w			2020-05-19		1	20		WOS:000536846500002
153	journalArticle	2023	Meira, TM; Ronsani, MM; Ignácio, SA; Miyoshi, CS; Pithon, MM; Tanaka, OM	Predictors of perceived stress and quality of life amongst dental master and doctoral students	EUROPEAN JOURNAL OF DENTAL EDUCATION		1396-5883	10.1111/eje.12771			2024-02-23	19-28	1	27		WOS:000743755600001
154	journalArticle	2022	Botagariyev, T; Kubiyeva, S; Akhmetova, A; Tissen, P; Mambetov, N; Sadykova, Z	Digitalization of physical education and its impact on academic performance among secondary school students in Aktobe and Orenburg	INTERACTIVE LEARNING ENVIRONMENTS		1049-4820	10.1080/10494820.2022.2148258			2022-11-24					WOS:000891087300001
155	journalArticle	2017	Browning, KK; Kue, J; Lyons, F; Overcash, J	Feasibility of Mind-Body Movement Programs for Cancer Survivors	ONCOLOGY NURSING FORUM		0190-535X	10.1188/17.ONF.446-456			2024-07-17	446-456	4	44		WOS:000426406400007
156	journalArticle	2021	Dumbili, EW; Gardner, J; Degge, HM; Hanewinkel, R	Enhancement motivations for using prescription drugs among young adults in Nigeria	INTERNATIONAL JOURNAL OF DRUG POLICY		0955-3959	10.1016/j.drugpo.2020.102995			2024-09-21			95		WOS:000710645900010
157	journalArticle	2016	Cerin, E; Sit, CHP; Zhang, CJP; Barnett, A; Cheung, MMC; Lai, PC; Johnston, JM; Lees, RSY	Neighbourhood environment, physical activity, quality of life and depressive symptoms in Hong Kong older adults: a protocol for an observational study	BMJ OPEN		2044-6055	10.1136/bmjopen-2015-010384			2016		1	6		WOS:000369993900191
158	journalArticle	2016	Willis, EA; Szabo-Reed, AN; Ptomey, LT; Steger, FL; Honas, JJ; Al-Hihi, EM; Lee, R; Vansaghi, L; Washburn, RA; Donnelly, JE	Distance learning strategies for weight management utilizing social media: A comparison of phone conference call versus social media platform. Rationale and design for a randomized study	CONTEMPORARY CLINICAL TRIALS		1551-7144	10.1016/j.cct.2016.02.005			2024-03-16	282-288		47		WOS:000374606900037
159	journalArticle	2022	Liu, YX; Ingviya, T; Sangthong, R; Wan, CH	Determinants of subjective well-being among migrant and local elderly in China: a cross-sectional study	BMJ OPEN		2044-6055	10.1136/bmjopen-2021-060628			2024-06-22		6	12		WOS:000820407500001
160	journalArticle	2016	Afifi, TO; MacMillan, HL; Taillieu, T; Turner, S; Cheung, K; Sareen, J; Boyle, MH	Individual- and Relationship-Level Factors Related to Better Mental Health Outcomes following Child Abuse: Results from a Nationally Representative Canadian Sample	CANADIAN JOURNAL OF PSYCHIATRY-REVUE CANADIENNE DE PSYCHIATRIE		0706-7437	10.1177/0706743716651832			2024-12-16	776-788	12	61		WOS:000387697500005
161	journalArticle	2014	Portacolone, E; Berridge, C; Johnson, JK; Schicktanz, S	Time to reinvent the science of dementia: the need for care and social integration	AGING & MENTAL HEALTH		1360-7863	10.1080/13607863.2013.837149			2014-04-03	269-275	3	18		WOS:000331864400001
162	journalArticle	2023	Sandri, E; Larumbe, EC; Olmedo, GC	The Influence of Socio-Economic Factors on Diet and Active Lifestyle in the Spanish Female Population	NUTRIENTS		2072-6643	10.3390/nu15153319			2024-08-23		15	15		WOS:001046271400001
163	journalArticle	2015	Bibbo, C; Ehrlich, DA; Kovach, SJ	Reconstruction of the Pediatric Lateral Malleolus and Physis by Free Microvascular Transfer of the Proximal Fibular Physis	JOURNAL OF FOOT & ANKLE SURGERY		1067-2516	10.1053/j.jfas.2014.12.004			2024-09-15	994-1000	5	54		WOS:000360373600044
164	journalArticle	2003	McNeill, M; Sproule, J; Horton, P	The changing face of sport and physical education in post-colonial Singapore	SPORT EDUCATION AND SOCIETY		1357-3322	10.1080/1357332032000050051			2024-01-03	35-56	1	8		WOS:000181852800003
165	journalArticle	2021	Pham, T	Reconceptualising employability of returnees: what really matters and strategic navigating approaches	HIGHER EDUCATION		0018-1560	10.1007/s10734-020-00614-2			2024-06-21	1329-1345	6	81		WOS:000574399300001
166	journalArticle	2023	Stathi, A; Withall, J; Crone, D; Hawley-Hague, H; Playle, R; Frew, E; Fenton, S; Hillsdon, M; Pugh, C; Todd, C; Jolly, K; Cavill, N; Western, M; Roche, S; Kirby, N; Boulton, E; Thompson, J; Chatwin, K; Davies, A; Szekeres, Z; Greaves, C	A peer-volunteer led active ageing programme to prevent decline in physical function in older people at risk of mobility disability (Active, Connected, Engaged [ACE]): study protocol for a randomised controlled trial	TRIALS		1745-6215	10.1186/s13063-023-07758-3			2023-11-29		1	24		WOS:001120594800002
167	journalArticle	2012	Brady, J; Lordly, D; MacLellan, D; Gingras, J	New Dietetic Practitioners' Perspectives On Their Education and Training	CANADIAN JOURNAL OF DIETETIC PRACTICE AND RESEARCH		1486-3847	10.3148/73.3.2012.117			2012	117-121	3	73		WOS:000308522300003
168	journalArticle	2020	Bezerra, ACV; da Silva, CEM; Soares, FRG; da Silva, JAM	Factors associated with people's behavior in social isolation during the COVID-19 pandemic	CIENCIA & SAUDE COLETIVA		1413-8123	10.1590/1413-81232020256.1.10792020			2024-06-20	2411-2421		25		WOS:000539630300004
169	journalArticle	2015	Cushman, DM; Thomas, K; Mukherjee, D; Johnson, R; Spill, G	Perceived Quality of Life With Spinal Cord Injury: A Comparison Between Emergency Medicine and Physical Medicine and Rehabilitation Physicians	PM&R		1934-1482	10.1016/j.pmrj.2015.03.008			2024-09-15	962-969	9	7		WOS:000361629300008
170	journalArticle	2020	Li, CH; Narcisse, MR; McElfish, PA	Medical financial hardship reported by Native Hawaiian and Pacific Islander cancer survivors compared with non-Hispanic whites	CANCER		0008-543X	10.1002/cncr.32850			2020-06-15	2900-2914	12	126		WOS:000520733400001
171	journalArticle	2024	Joshi, H; Kalauni, BR; Bhusal, K; Bhandari, R; Subedi, A; Bhandari, B	Health literacy among patients with non-communicable diseases at a tertiary level hospital in Nepal- A cross sectional study	PLOS ONE		1932-6203	10.1371/journal.pone.0304816			2024-06-03		6	19		WOS:001238227200020
172	journalArticle	2023	Guerra-Balic, M; González-González, CS; Sansano-Nadal, O; López-Dóriga, A; Chin, MK; Ding, KL; Yang, JZ; Durstine, JL	Impact of COVID-19 lockdown on physical activity, insomnia, and loneliness among Spanish women and men	SCIENTIFIC REPORTS		2045-2322	10.1038/s41598-023-30173-2			2023-02-20		1	13		WOS:000955795600018
173	journalArticle	2020	Glover, L; Dyson, J; Cowdell, F; Kinsey, D	Healthy ageing in a deprived northern UK city: A co-creation study	HEALTH & SOCIAL CARE IN THE COMMUNITY		0966-0410	10.1111/hsc.13036			2024-11-20	2233-2242	6	28		WOS:000534687200001
174	journalArticle	2012	Smith, NR; Clark, C; Fahy, AE; Tharmaratnam, V; Lewis, DJ; Thompson, C; Renton, A; Moore, DG; Bhui, KS; Taylor, SJC; Eldridge, S; Petticrew, M; Greenhalgh, T; Stansfeld, SA; Cummins, S	The Olympic Regeneration in East London (ORiEL) study: protocol for a prospective controlled quasi-experiment to evaluate the impact of urban regeneration on young people and their families	BMJ OPEN		2044-6055	10.1136/bmjopen-2012-001840			2012		4	2		WOS:000315049300115
175	journalArticle	2015	Zautra, EK; Zautra, AJ; Gallardo, CE; Velasco, L	Can We Learn to Treat One Another Better? A Test of a Social Intelligence Curriculum	PLOS ONE		1932-6203	10.1371/journal.pone.0128638			2015-06-15		6	10		WOS:000356329900023
176	journalArticle	2004	Moons, P; Gewillig, M; Sluysmans, T; Verhaaren, H; Viart, P; Massin, M; Suys, B; Budts, W; Pasquet, A; De Wolf, D; Vliers, A	Long term outcome up to 30 years after the Mustard or Senning operation: a nationwide multicentre study in Belgium	HEART		1355-6037	10.1136/hrt.2002.007138			2004-03-01	307-313	3	90		WOS:000188970600019
177	journalArticle	2024	Helzer, EG; Cohen, TR; Kim, Y; Iorio, A; Aven, B	Moral beacons: Understanding moral character and moral influence	JOURNAL OF PERSONALITY		0022-3506	10.1111/jopy.12865			2024-06-24	735-752	3	92		WOS:001043654400001
178	journalArticle	1999	Bishop, SL; Walling, DP; Dott, SG; Folkes, CC; Bucy, J	Refining quality of life: validating a multidimensional factor measure in the severe mentally ill	QUALITY OF LIFE RESEARCH		0962-9343	10.1023/A:1026489331009			1999	151-160	45293	8		WOS:000081799200016
179	journalArticle	2016	Kara, B; Iscan, B	Predictors of Health Behaviors in Turkish Female Nursing Students	ASIAN NURSING RESEARCH		1976-1317	10.1016/j.anr.2015.12.001			2024-03-16	75-81	1	10		WOS:000372845500012
180	journalArticle	2024	Coringrato, E; Alaimo, K; Leiferman, JA; Villalobos, A; Buchenau, H; Decker, E; Fahnestock, L; Quist, P; Litt, JS	A process evaluation of a randomized-controlled trial of community gardening to improve health behaviors and reduce stress and anxiety	SCIENTIFIC REPORTS		2045-2322	10.1038/s41598-024-63889-w			2024-06-13		1	14		WOS:001249273400088
181	journalArticle	2019	Thomson, H; Evans, K; Dearness, J; Kelley, J; Conway, K; Morris, C; Bisset, L; Scholten-Peeters, G; Cuijpers, P; Coppieters, MW	Identifying psychosocial characteristics that predict outcome to the UPLIFT programme for people with persistent back pain: protocol for a prospective cohort study	BMJ OPEN		2044-6055	10.1136/bmjopen-2018-028747			2024-08-19		8	9		WOS:000502537200202
182	journalArticle	2016	Johnson, DA; Lisabeth, L; Hickson, D; Johnson-Lawrence, V; Samdarshi, T; Taylor, H; Roux, AVD	The Social Patterning of Sleep in African Americans: Associations of Socioeconomic Position and Neighborhood Characteristics with Sleep in the Jackson Heart Study	SLEEP		0161-8105	10.5665/sleep.6106			2016-09-01	1749-1759	9	39		WOS:000384333400015
183	journalArticle	2022	McEwan, D; Crawford, KL	Why Does Teamwork Execution Breakdown? Experiences of University Team Sport Athletes	SPORT EXERCISE AND PERFORMANCE PSYCHOLOGY		2157-3905	10.1037/spy0000290			2024-11-22	459-476	4	11		WOS:000764276800001
184	journalArticle	1995	SEEMAN, TE; BERKMAN, LF; CHARPENTIER, PA; BLAZER, DG; ALBERT, MS; TINETTI, ME	BEHAVIORAL AND PSYCHOSOCIAL PREDICTORS OF PHYSICAL PERFORMANCE - MACARTHUR STUDIES OF SUCCESSFUL AGING	JOURNALS OF GERONTOLOGY SERIES A-BIOLOGICAL SCIENCES AND MEDICAL SCIENCES		1079-5006	10.1093/gerona/50A.4.M177			1995-07-01	M177-M183	4	50		WOS:A1995RY60400010
185	journalArticle	2019	Hietaj?rvi, L; Salmela-Aro, K; Tuominen, H; Hakkarainen, K; Lonka, K	Beyond screen time: Multidimensionality of socio-digital participation and relations to academic well-being in three educational phases	COMPUTERS IN HUMAN BEHAVIOR		0747-5632	10.1016/j.chb.2018.11.049			2024-04-19	13-24		93		WOS:000457666400002
186	journalArticle	2011	Iversen, MD; Chhabriya, RK; Shadick, N	Predictors of the Use of Physical Therapy Services Among Patients With Rheumatoid Arthritis	PHYSICAL THERAPY		0031-9023	10.2522/ptj.20090179			2024-01-11	65-76	1	91		WOS:000285780500007
187	journalArticle	2022	Morvay-Sey, K; Trpkovici, M; Acs, P; Paár, D; Pálv?lgyi, A	Psychological Responses of Hungarian Students during the First Wave of the COVID-19 Pandemic	INTERNATIONAL JOURNAL OF ENVIRONMENTAL RESEARCH AND PUBLIC HEALTH		1660-4601	10.3390/ijerph191811344			2024-09-22		18	19		WOS:000856374400001
188	journalArticle	2013	Lau, AYS; Dunn, AG; Mortimer, N; Gallagher, A; Proudfoot, J; Andrews, A; Liaw, ST; Crimmins, J; Arguel, A; Coiera, E	Social and Self-Reflective Use of a Web-Based Personally Controlled Health Management System	JOURNAL OF MEDICAL INTERNET RESEARCH		1438-8871	10.2196/jmir.2682			2024-09-13	170-185	9	15		WOS:000325163600014
189	journalArticle	2021	Lin, SS; Zhu, B; Zheng, YY; Liu, SF; Wang, CH	Effect of RUSI-based core stability exercise on chronic non-specific low back pain patients: study protocol for a randomised controlled trial	BMJ OPEN		2044-6055	10.1136/bmjopen-2020-047317			2024-12-21		12	11		WOS:000730777400017
190	journalArticle	2023	Zhang, WP; Jiang, F; Zhu, YJ; Zhang, Q	Risks of passive use of social network sites in youth athletes: a moderated mediation analysis	FRONTIERS IN PSYCHOLOGY		1664-1078	10.3389/fpsyg.2023.1219190			2023-10-27			14		WOS:001103625000001
191	journalArticle	2016	Niedzwiedz, CL; Richardson, EA; Tunstall, H; Shortt, NK; Mitchell, RJ; Pearce, JR	The relationship between wealth and loneliness among older people across Europe: Is social participation protective?	PREVENTIVE MEDICINE		0091-7435	10.1016/j.ypmed.2016.07.016			2024-10-16	24-31		91		WOS:000388322800004
192	journalArticle	2020	Nordberg, K; Mariussen, ?; Virkkala, S	Community-driven social innovation and quadruple helix coordination in rural development. Case study on LEADER group Aktion Osterbotten	JOURNAL OF RURAL STUDIES		0743-0167	10.1016/j.jrurstud.2020.08.001			2024-10-20	157-168		79		WOS:000580930700015
193	journalArticle	2021	Puhakka, R	University students' participation in outdoor recreation and the perceived well-being effects of nature	JOURNAL OF OUTDOOR RECREATION AND TOURISM-RESEARCH PLANNING AND MANAGEMENT		2213-0780	10.1016/j.jort.2021.100425			2024-12-21			36		WOS:000708668300001
194	journalArticle	2023	O'Driscoll, CS; Downey, C; Timon, C; Lennon, D; Brent, L; Murphy, CG; Cleary, M; Quinlan, JF	Increasing hip fracture volume following repeated lockdowns: an Irish multicentre study of periods pre-Covid, during Covid lockdown and following vaccination	IRISH JOURNAL OF MEDICAL SCIENCE		0021-1265	10.1007/s11845-022-03002-0			2024-04-23	693-697	2	192		WOS:000782536700001
195	journalArticle	2019	de Frutos-Belizón, J; Martín-Alcázar, F; Sánchez-Gardey, G	Conceptualizing academic intellectual capital: definition and proposal of a measurement scale	JOURNAL OF INTELLECTUAL CAPITAL		1469-1930	10.1108/JIC-09-2018-0152			2019-06-01	306-334	3	20		WOS:000484276100001
196	journalArticle	2022	Aoake, M	Extraordinary Conditions, Ordinary Realities and a Squandered Opportunity: Maori Social Imaginaries and Covid-19	ANTHROPOLOGICAL FORUM		0066-4677	10.1080/00664677.2022.2122933			2022-07-03	234-252	3	32		WOS:000883171400002
197	journalArticle	2016	Kullgren, JT; Knaus, M; Jenkins, KR; Heisler, M	Mixed methods study of engagement in behaviors to prevent type 2 diabetes among employees with pre-diabetes	BMJ OPEN DIABETES RESEARCH & CARE		2052-4897	10.1136/bmjdrc-2016-000212			2024-02-16		1	4		WOS:000386333100046
198	journalArticle	2003	Mandich, AD; Polatajko, HJ; Rodger, S	Rites of passage: Understanding participation of children with developmental coordination disorder	HUMAN MOVEMENT SCIENCE		0167-9457	10.1016/j.humov.2003.09.011			2024-11-03	583-595	45387	22		WOS:000186919800011
199	journalArticle	2020	Ferrante, G; Camussi, E; Piccinelli, C; Senore, C; Armaroli, P; Ortale, A; Garena, F; Giordano, L	Did social isolation during the SARS-CoV-2 epidemic have an impact on the lifestyles of citizens?	EPIDEMIOLOGIA & PREVENZIONE		1120-9763	10.19191/EP20.5-6.S2.137			2024-09-20	353-362	45418	44		WOS:000608034700048
200	journalArticle	2016	Forster, N; Dalkin, SM; Lhussier, M; Hodgson, P; Carr, SM	Exposing the impact of Citizens Advice Bureau services on health: a realist evaluation protocol	BMJ OPEN		2044-6055	10.1136/bmjopen-2015-009887			2016		1	6		WOS:000369993900138
201	journalArticle	2021	Sykes, VR; Bumgarner, NR; Keadle, SB; Wilson, A; Palacios, F	Citizen Science in Vegetable Garden Cultivar Evaluation in Tennessee	HORTICULTURAE		2311-7524	10.3390/horticulturae7110422			2024-11-21		11	7		WOS:000807129900001
202	journalArticle	2004	Nascetti, S; Linarello, S; Scurti, M; Grandi, E; Gaddoni, M; Noera, G; Gaddi, A	Assessment of the health status in the Massa Lombarda cohort: A preliminary description of the program evaluating cardio-cerebro-vascular disease risk factors and quality of life in an elderly population	ARCHIVES OF GERONTOLOGY AND GERIATRICS		0167-4943	10.1016/j.archger.2004.04.041			2004	309-314				WOS:000222990700040
203	journalArticle	2020	Bessa, NPOS; de Lima, BF; de Medeiros, CSP; Ribeiro, TS; Campos, TF; Cavalcanti, FAD	Effects of exergames training on postural balance in patients who had a chronic stroke: study protocol for a randomised controlled trial	BMJ OPEN		2044-6055	10.1136/bmjopen-2020-038593			2020		11	10		WOS:000591360300020
204	journalArticle	2017	Cybulski, M; Cybulski, L; Krajewska-Kulak, E; Cwalina, U	The level of emotion control, anxiety, and self-efficacy in the elderly in Bialystok, Poland	CLINICAL INTERVENTIONS IN AGING		1178-1998	10.2147/CIA.S128717			2017	305-314		12		WOS:000393493300001
205	journalArticle	2018	Khaledifar, A; Hashemzadeh, M; Solati, K; Poustchi, H; Bollati, V; Ahmadi, A; Kheiri, S; Samani, KG; Banitalebi, M; Sedehi, M; Malekzadeh, R	The protocol of a population-based prospective cohort study in southwest of Iran to analyze common non-communicable diseases: Shahrekord cohort study	BMC PUBLIC HEALTH		1471-2458	10.1186/s12889-018-5364-2			2018-05-25			18		WOS:000433362500001
206	journalArticle	2021	Haverila, M; McLaughlin, C; Haverila, KC; Viskovics, J	Brand community motives and their impact on brand community engagement: variations between diverse audiences	MANAGEMENT DECISION		0025-1747	10.1108/MD-06-2020-0683			2021-08-31	2286-2308	9	59		WOS:000586621200001
207	journalArticle	2021	Nia, A; Popp, D; Diendorfer, C; Apprich, S; Munteanu, A; Hajdu, S; Widhalm, HK	Impact of lockdown during the COVID-19 pandemic on number of patients and patterns of injuries at a level I trauma center	WIENER KLINISCHE WOCHENSCHRIFT		0043-5325	10.1007/s00508-021-01824-z			2024-04-21	336-343	45481	133		WOS:000625030500001
208	journalArticle	2022	Savila, F; Bamber, A; Smith, S; Fernandez, KV; Harding, T; Letele, D; van der Werf, B; Loheni, M; Bagg, W; Swinburn, B; Goodyear-Smith, F	Process evaluation of in-person, news and social media engagement of a community-based programme Brown Buttabean Motivation (BBM): a research protocol	BMJ OPEN		2044-6055	10.1136/bmjopen-2022-062092			2024-11-22		11	12		WOS:000883767400032
209	journalArticle	2011	Scott, AJ; Wilson, RF	Social determinants of health among African Americans in a rural community in the Deep South: an ecological exploration	RURAL AND REMOTE HEALTH		1445-6354				2024-01-11		1	11		WOS:000296910400016
210	journalArticle	2013	Bianco, A; Zucco, R; Nobile, CGA; Pileggi, C; Pavia, M	Parents Seeking Health-Related Information on the Internet: Cross-Sectional Study	JOURNAL OF MEDICAL INTERNET RESEARCH		1438-8871	10.2196/jmir.2752			2024-09-13	268-277	9	15		WOS:000325163600021
211	journalArticle	2018	Eckenwiler, L	Displacement and solidarity: An ethic of place-making	BIOETHICS		0269-9702	10.1111/bioe.12538			2024-11-18	562-568	9	32		WOS:000450332600004
212	journalArticle	2017	Liu, Li	When a choice becomes a chance: My encounters with sports history.	International Journal of the History of Sport		9523367		https://research.ebsco.com/linkprocessor/plink?id=d1d13039-937b-35d9-85b6-6787b836034b	The purpose of this paper is to analyse the author’s encounters with sports history through a brief commentary of being an overseas graduate student in Ireland and Australia. By using biographic and narrative approaches, this paper will first introduce readers to Physical Education class in rural China in the 1990s followed by the author’s connections with sport during college. It then focuses on…	2017-03-01	378-382	45418	34	SPORTDiscus with Full Text		EBSCOhost	LR
213	journalArticle	2015	Wadsworth, Danielle D.; Rudisill, Mary E.; Russell, Jared A.; McDonald, James R.; Pascoe, David D.	Providing Access to Physical Activity: The Intersection of Teaching, Outreach, and Scholarship.	Kinesiology Review		21630453		https://research.ebsco.com/linkprocessor/plink?id=8bec64e7-a94d-35b0-8618-1271d2456198	The School of Kinesiology at Auburn University unites teaching, research, and outreach efforts to provide access to physical activity for local, statewide, and global communities. This paper provides a brief overview of the programs as well as strategies to mobilize efforts for physical activity outreach within an academic setting. School-wide efforts include youth initiatives, physical activity …	2015-11-01	409-415	4	4	SPORTDiscus with Full Text		EBSCOhost
214	journalArticle	2023	Lavados-Romo, Pamela; Andrade-Mayorga, Omar; Morales, Gladys; Mu?oz, Sergio; Balboa-Castillo, Teresa	Association of screen time and physical activity with health-related quality of life in college students.	Journal of American College Health		7448481		https://research.ebsco.com/linkprocessor/plink?id=db583b27-eae7-3050-8de8-e27ba912d0f5	To determine the association between screen time and physical activity with quality of life among Chilean university students. Cross-sectional and analytical study conducted on 726 first-year university students who replied three questionnaires: Youth Risk Behavior Survey, WHO Quality of Life-BREF scale, and the International Physical Activity Questionnaire. There were differences in overall qual…	2023-07-01	1504-1509	5	71	SPORTDiscus with Full Text		EBSCOhost
215	journalArticle	2020	Hextrum, Kirsten	Amateurism revisited: How U.S. college athletic recruitment favors middle-class athletes.	Sport, Education & Society		13573322		https://research.ebsco.com/linkprocessor/plink?id=c1f0ed56-3126-319e-b2b8-66cd9bb1ea62	This study uses Bourdieusian (1977, 1978, 2011) approaches to reproduction to position athletic bureaucracies as legitimating institutions that convert capital. I examine how the cultural production of amateurism in U.S. college sports facilitates class reproduction by enabling a direct conversion between accrued economic, social, and physical capitals for cultural capital. I use 47 life-history …	2020-01-01	111-123	1	25	SPORTDiscus with Full Text		EBSCOhost
216	journalArticle	2023	Miranda da Silva, Mayara; Pujol Vieira dos Santos, Ana Maria; Anziliero Arossi, Guilherme	Body posture and the state of mood in women.	Brazilian Journal of Kineanthropometry & Human Performance		14158426		https://research.ebsco.com/linkprocessor/plink?id=9b5ddbbe-a5ad-37a4-af6b-08d3abe1046b	In the clinical practice of health professionals, it is observed that body posture can reveal the current emotional state. Emotional states can generate habitual gestures and postures that continue even after the emotion has ceased. The objective was to identify postural changes and variables found in the mood state in women. After project submission and approval to the CEP of the Lutheran Univer…	2023-01-01	45301	1	25	SPORTDiscus with Full Text		EBSCOhost
217	journalArticle	1999	Marks, Michelle A.	A test of the impact of collective efficacy in routine and novel performance environments.	Human Performance		8959285		https://research.ebsco.com/linkprocessor/plink?id=63e71067-de73-361a-b56b-2060b31a332b	Collective efficacy was predicted to influence coordination processes and team performance in both routine and novel environments. Two hundred thirty-seven undergraduates from a large mid-Atlantic university formed 79 three-member tank platoon teams and participated in a low fidelity tank wargame simulation exercise. Findings indicated that in routine situations, teams with higher levels of colle…	1999-07-01	295	45355	12	SPORTDiscus with Full Text		EBSCOhost
218	journalArticle	2006	Jordan, Jeremy; Kent, Aubrey; Mason, Dan	Sport management digest: For volume 20, issue 1.	Journal of Sport Management		8884773		https://research.ebsco.com/linkprocessor/plink?id=357e8ec2-6401-3f6e-86c0-229697315d37	This article presents information about several articles previously published in different journals related to sports management. The first one is "Toward a better understanding of college athletic donors: What are the primary motives?." It presents a study which examines the primary motives of athletic donors at three different National Collegiate Athletic Association Division I-A institutions. …	2006-01-01	124	1	20	SPORTDiscus with Full Text		EBSCOhost
219	journalArticle	2021	Schary, David P.; Lundqvist, Carolina	Sport participation's effect on athlete mental health during covid-19 restrictions.	Journal of Contemporary Athletics		15549933		https://research.ebsco.com/linkprocessor/plink?id=8c30234a-5a07-3d55-b8e2-e47d6bbc61dc	Social support and sports participation are protective factors for mental health. Social distancing restrictions in the early phases of the COVID-19 pandemic limited student-athletes' social interactions with their teams and possibilities to perform their sports. This study aimed to determine the long-term effects of the social distancing restrictions on the positive (i.e., wellbeing and QOL) and…	2021-10-01	303-316	4	15	SPORTDiscus with Full Text		EBSCOhost
220	journalArticle	2005	Short, Sandra E.; Sullivan, Philip; Feltz, Deborah L.	Development and preliminary validation of the collective efficacy questionnaire for sports.	Measurement in Physical Education & Exercise Science		1091367X		https://research.ebsco.com/linkprocessor/plink?id=dd470394-ef8a-3b09-87bf-5e7c00a86f10	This study presents the development and preliminary validation of the Collective Efficacy Questionnaire for Sports (CEQS). The study was conducted in 3 phases. In Phase 1, a 42-item questionnaire was developed and tested with 271 college-aged student-athletes. An exploratory factor analysis revealed 5 collective efficacy factors with 27 items retained. In Phase 2, again using college-aged student…	2005-09-01	181-202	3	9	SPORTDiscus with Full Text		EBSCOhost
221	journalArticle	2022	Durán-Agüero, Samuel; Hernández, José; Parra-Soto, Solange; Püschel, Cristian; Zapata, Andrés; Cerda, Enrique; Ríos, Mauricio	Comparison and migrations of physical activity during covid-19 confinement in latin American.	Retos: Nuevas Perspectivas de Educación Física, Deporte y Recreación		15791726		https://research.ebsco.com/linkprocessor/plink?id=decb0a86-fd4d-3b5c-ae89-de44ce0d584e	Purpose: The study aims to characterize the practice and migration of physical activity in active people during the COVID-19 pandemic. Design: Cross-sectional observational study of a Latin American survey. Setting: An online survey in Google Forms format was applied between June and July 2020 through social networks. The survey consisted of general characteristics, characteristics of confinement…	2022-12-10	18-23		46	SPORTDiscus with Full Text		EBSCOhost
222	journalArticle	2022	Martinez, Karen; Silverman-Hrubes, Abby; Brennen, Julia; Fiscus, Sarah; Sisto, Sue Ann	The effect of the empower SCI program on improving occupational performance for individuals with spinal cord injury.	Archives of Physical Medicine & Rehabilitation		39993		https://research.ebsco.com/linkprocessor/plink?id=12f2ba41-c9a7-35f4-84ed-60ee7bd8689e	To investigate if there would be increased autonomy and participation in meaningful occupations and positive perception of the program after attending Empower SCI and to investigate whether participation and autonomy improved in individual's daily lives after attending Empower SCI 2-week summer program. A retrospective cohort designed to evaluate participants' experiences from the 2019 (in-person…	2022-03-01	e42-e42	3	103	SPORTDiscus with Full Text		EBSCOhost
223	journalArticle	2021	Sisjord, Mari Kristin; Fasting, Kari; Sand, Trond Svela	Gendered pathways to elite coaching reflecting the accumulation of capitals.	Sport, Education & Society		13573322		https://research.ebsco.com/linkprocessor/plink?id=ff63a964-77b7-3d64-8cde-e99e349ab6c1	While earlier research on coaches' careers and the development of coaching expertise appears 'gender blind', the focus of this article on the underrepresentation of women in elite-level coaching is how various forms of capital interact in recruitment to coaching. Using Bourdieu's analytic concepts, the study explores Norwegian female and male elite-coaches' pathways to coaching positions with res…	2021-06-01	554-566	5	26	SPORTDiscus with Full Text		EBSCOhost
224	journalArticle	2012	Tomova, Daniela	The functions of sport in higher education.	Activities in Physical Education & Sport		18577687		https://research.ebsco.com/linkprocessor/plink?id=d143e5c7-078f-3ff0-88ff-9555f95bfe9a	The goal of the paper is to explore the role and functions of sports in higher education. The significance of the problem subject to analysis stems from the fact that, as far as primary and secondary level of education are concerned, the functions of sport and physical education as well as their social role are well-defined, but no such definition has yet been offered as regards tertiary educatio…	2012-06-01	117-120	1	2	SPORTDiscus with Full Text		EBSCOhost
225	journalArticle	2015	Schlesinger, T.; Studer, F.; Nagel, S.	Conditions for the career entry of Swiss sports science graduates.	Sport in Society		17430437		https://research.ebsco.com/linkprocessor/plink?id=0bf17fb1-7714-3b90-a93f-5f29c45a0d96	The differentiation and commercialization of the sports domain means that graduates with sports science degrees have more and more occupational fields to choose from. On the other hand, formal admissions criteria are becoming less important in sports-related occupations. This means that graduates need to pursue specific strategies to successfully embark on a career. This article examines which fa…	2015-12-01	1222-1244	10	18	SPORTDiscus with Full Text		EBSCOhost
226	journalArticle	2018	Lee, Chungsup; Sung, Yoon-Tae; Zhou, Yilun; Lee, Sunwoo	The relationships between the seriousness of leisure activities, social support and school adaptation among Asian international students in the U.S.	Leisure Studies		2614367		https://research.ebsco.com/linkprocessor/plink?id=5f517eac-3ec8-374e-b274-9486b6d24e64	Although social support is a significant contributor of school adaptation, Asian international students tend to have a lack of social support. To build up social support, leisure engagement could be an effective way for Asian international students. In particular, taking leisure seriously may have important effects on Asian international students to build strong social networks and obtain a sense…	2018-04-01	197-210	2	37	SPORTDiscus with Full Text		EBSCOhost
227	journalArticle	2021	McMullan, Ilona I.; Bunting, Brendan P.; Burns, Annette; Smith, Lee; Cunningham, Connor; O'Sullivan, Roger; Blackburn, Nicole E.; Wilson, Jason J.; Tully, Mark A.	Is Physical Activity Associated With Loneliness or Social Isolation in Older Adults? Results of a Longitudinal Analysis Using the Irish Longitudinal Study on Ageing.	Journal of Aging & Physical Activity		10638652		https://research.ebsco.com/linkprocessor/plink?id=54169375-463b-314e-b60a-eb18fc34b2f7	Social relationships are central to the health and well-being of older adults. Evidence exploring the association of physical activity (PA) with social isolation and loneliness is limited. This study uses a path analysis to investigate the longitudinal association between loneliness and social isolation with PA using the Irish Longitudinal Study on Ageing. Higher levels of social isolation measur…	2021-08-01	562-572	4	29	SPORTDiscus with Full Text		EBSCOhost
228	journalArticle	2021	Yasutaka Tatsumi; Hironobu Tsuchiya	Associations Between Different Educational Stages and Match Playing Opportunities with Collective Efficacy and Group Cohesion: An Examination of Competitive High-School and University Rugby Teams in Japan.	International Journal of Sport & Health Science		13481509		https://research.ebsco.com/linkprocessor/plink?id=d5bcb3c4-acc1-3e26-9e85-01751c267df8	This study aimed to examine the Collective Efficacy (CE) and Group Cohesion (GC) of players belonging to Japanese high school and university rugby teams, and to verify the associations between these concepts and educational stage and playing opportunities. The sample comprised 766 male high school and college rugby players, who belonged to highly competitive teams that have participated in nation…	2021-01-01	29-38		19	SPORTDiscus with Full Text		EBSCOhost
229	journalArticle	2015	VALERIA, B?LAN; GHEORGHE, MARINESCU	POINTS OF VIEW OF THE ADULTS AS REGARDS THE BENEFITS OF PRACTISING DIFFERENT MOTOR ACTIVITIES BY DOWN'S SYNDROME PATIENTS.	Ovidius University Annals, Series Physical Education & Sport/Science, Movement & Health		2285777X		https://research.ebsco.com/linkprocessor/plink?id=8cac0aa2-21e5-3c25-9e8d-8ee57adec10f	Problem statement. The social dimension of the motor activities is very well known. There are a lot of specialists who claim that motor activities are permitted to a person to know himself, to better realize his own qualities and forces. But, when the person is a mentally disabled one, the awareness of his qualities is limited. The motor activities come to support this person. They underline the …	2015-09-01	100-104	2	15	SPORTDiscus with Full Text		EBSCOhost
230	journalArticle	2011	Jenkins, Jayne M.; Alderman, Brandon L.	Influence of Sport Education on Group Cohesion in University Physical Education.	Journal of Teaching in Physical Education		2735024		https://research.ebsco.com/linkprocessor/plink?id=708d7788-bf75-3495-8a90-beda6398f8c1	The Sport Education (SE) curricular model incorporated within university physical education Basic Instruction Program (BIP) may increase group cohesion. This study's purpose was to identify student perceptions of a BIP course taught within SE, and investigate group cohesion in differing activity content. Participants included 430 students enrolled in 25 BIP classes delivered in SE. A mixed method…	2011-07-01	214-230	3	30	SPORTDiscus with Full Text		EBSCOhost
231	journalArticle	2021	Deliautait?, Karolina; Baubonyt?, Silvija; Sta?kevi?iūt?-Butien?, Inga; Valantin?, Irena	Athlete Brand Development in Social Media: Analysis of Students' Attitudes.	Baltic Journal of Sport & Health Sciences		23516496		https://research.ebsco.com/linkprocessor/plink?id=af01c8e4-8766-3c6b-aa2c-3a43e9011876	Background. Athlete brand image management is one of the most popular topics of discussion in sport management right now. As professional sport has become a commercialised industry segment with more athletes involved, athletes are becoming promotional faces. Most professional athletes are involved in the use of social networks. There athletes actively demonstrate their personal lives, professiona…	2021-04-01	34-40	2	121	SPORTDiscus with Full Text		EBSCOhost
232	journalArticle	2015	Filho, Edson; Tenenbaum, Gershon; Yang, Yanyun	Cohesion, team mental models, and collective efficacy: towards an integrated framework of team dynamics in sport.	Journal of Sports Sciences		2640414		https://research.ebsco.com/linkprocessor/plink?id=a597ccb4-6182-3df2-a9eb-ab18f8ff9155	A nomological network on team dynamics in sports consisting of a multiframework perspective is introduced and tested. The aim was to explore the interrelationship among cohesion, team mental models (TMMs), collective efficacy (CE) and perceived performance potential (PPP). Three hundred and forty college-aged soccer players representing 17 different teams (8 female and 9 male) participated in the…	2015-03-15	641-653	6	33	SPORTDiscus with Full Text		EBSCOhost
233	journalArticle	2023	Bartshe, Melissa; Coughenour, Courtney; Stephen, Haroon	The relationship between tree canopy and social capital on physical activity in college students.	Journal of American College Health		7448481		https://research.ebsco.com/linkprocessor/plink?id=7beeb41c-ecbd-36fc-b0ff-3d2b7d9f4aeb	Rates of physical activity (PA) are low, especially among college students. Tree canopy and social capital have been correlated with higher rates of PA. This study assessed the relationship between tree canopy and social capital on minutes of PA. Students from the University of Nevada, Las Vegas, located in Southern Nevada, were surveyed on social capital and self-reported minutes of PA. Tree can…	2023-08-01	1705-1714	6	71	SPORTDiscus with Full Text		EBSCOhost
234	journalArticle	2020	GLAZKOVA, GALYNA; MAMONOVA, OKSANA; GRACHEVA, DARYA; PUKHOVSKAYA, MARYANNA	Social aspects of physical education of students with deviations in health status.	Journal of Physical Education & Sport		22478051		https://research.ebsco.com/linkprocessor/plink?id=6f4209d3-60e5-3551-908e-6f40e7d9d751	Purpose: experimental substantiation of the effectiveness of the model of physical education of students with various nosologies for strengthening their health, successful social adaptation in the educational environment of the University. Materials and methods: first-year students assigned to a special medical group (SMG) for physical exercises (n=40) took part in an experiment at the Plekhanov …	2020-09-01	2545-2553	5	20	SPORTDiscus with Full Text		EBSCOhost
235	journalArticle	2003	McNEILL, MIKE; SPROULE, JOHN; HORTON, PETER	The Changing Face of Sport and Physical Education in Post-Colonial Singapore.	Sport, Education & Society		13573322		https://research.ebsco.com/linkprocessor/plink?id=a45b41a7-236b-394c-9129-a5e73044a3af	This paper examines paternalism through the political development of sport and physical education in post-colonial Singapore. Initial consideration is given to demography, post-WWII development, prevailing political ideology, economic factors and the social characteristics of Singaporeans. Through the stewardship of the current Prime Minister, Mr Goh Chok Tong, elite sport in Singapore has only r…	2003-03-01	35	1	8	SPORTDiscus with Full Text		EBSCOhost
236	journalArticle	2007	Ullrich-French, Sarah C.; Smith, Alan L.	Profiles of multiple attachment relationships are salient to physical activity motivation.	Journal of Sport & Exercise Psychology		8952779		https://research.ebsco.com/linkprocessor/plink?id=0670b5d2-8e3b-30ed-896b-e440e78e28a8	Attachment relationships would appear to be relevant to physical activity motivation; however, little research has considered this contention (Ullrich-French, 2006). Furthermore, there is growing evidence that it is important to consider multiple social relationships in combination in order to best understand social influence on motivation (Smith et. al., 2006; Ullrich-French &amp; Smith, 2006). …	2007-07-02	S209-S209		29	SPORTDiscus with Full Text		EBSCOhost
237	journalArticle	2023	Quarta, Stefano; Siculella, Luisa; Levante, Annalisa; Carluccio, Maria Annunziata; Calabriso, Nadia; Scoditti, Egeria; Damiano, Fabrizio; Lecciso, Flavia; Pinto, Paula; García-Conesa, María-Teresa; Pollice, Fabio; Massaro, Marika	Association between Mediterranean lifestyle and perception of well-being and distress in a sample population of university Italian students.	International Journal of Food Sciences & Nutrition		9637486		https://research.ebsco.com/linkprocessor/plink?id=f99504f9-b9ad-3e18-8f60-3b8b62127845	We investigated the extent to which adherence to the Mediterranean diet (MD) in combination with Mediterranean lifestyle factors influenced students' perceptions of subjective well-being (SWB) and distress. 939 undergraduates completed a survey to assess sociodemographic and lifestyle characteristics, including adherence to the MD, depression, anxiety, stress, and SWB. Data were analysed with cor…	2023-06-01	556-567	4	74	SPORTDiscus with Full Text		EBSCOhost
238	journalArticle	2013	Ionescu, Cecilia Liliana	SOCIAL VALUES REFLECTION EFFECT OF STUDENTS CONDUCT PRACTICE MOTOR ACTIVITIES.	Sport & Society / Sport si Societate		15822168		https://research.ebsco.com/linkprocessor/plink?id=e46091c4-7847-3975-96bb-93f222aa2ef2	Physical education in the context of higher education is a key factor for the formation of future citizens in terms of personality training, by developing and promoting a list of values, behavior and social and personal attitudes manifested in everyday life. Characteristic notes of this stage, I defined here the student life, become evident through constant affirmation of consciousness, awareness…	2013-07-01	11-31	1	13	SPORTDiscus with Full Text		EBSCOhost
239	journalArticle	2010	Clark, C.; Burnett, C.	Upward social mobility through women's soccer.	African Journal for Physical, Health Education, Recreation & Dance		11174315		https://research.ebsco.com/linkprocessor/plink?id=4e36a00c-0e26-3292-9327-6deefee51f08	Social capital is based on networks of people, cultural values and collective ideologies which bring advantages to individuals and groups. Sport and Development NGOs and government entities are capitalising on the widely propagated agenda that sport addresses a variety of social ills. Upward social mobility assists in overcoming the prevalent problems of poverty faced by the majority of South Afr…	2010-12-02	141-154			SPORTDiscus with Full Text		EBSCOhost
240	journalArticle	2024	Wojtaszek, Julie A.; Saules, Karen K.	The moderating effects of intolerance of uncertainty and social connectedness on college students' addictive behaviors and mental health symptoms during the COVID-19 pandemic.	Journal of American College Health		7448481		https://research.ebsco.com/linkprocessor/plink?id=6a7690ac-e240-3bf3-84b2-438bb918bb46	Objective: This study aimed to understand COVID-19 pandemic impacts on anxiety, depression, and addictive/excessive behaviors, with exploration of intolerance of uncertainty (IU) and social connectedness as potential moderators. Participants: Adult college students participated. Method: Our online survey assessed symptoms and behaviors prior to COVID-19, during the initial outbreak (Wave 1), and …	2024-07-01	1551-1560	5	72	SPORTDiscus with Full Text		EBSCOhost
241	journalArticle	2002	Diener, Ed; Seligman, Martin E.P.	Very Happy People.	Psychological Science (0956-7976)		9567976		https://research.ebsco.com/linkprocessor/plink?id=050dd967-395a-34bc-b522-07a4af5c099e	A sample of 222 undergraduates was screened for high happiness using multiple confirming assessment filters. We compared the upper 10% of consistently very happy people with average and very unhappy people. The very happy people were highly social, and had stronger romantic and other social relationships than less happy groups. They were more extraverted, more agreeable, and less neurotic, and sc…	2002-01-01	81	1	13	SPORTDiscus with Full Text		EBSCOhost
242	journalArticle	1997	Dudley, Bruce S.; Johnson, David W.; Johnson, Roger T.	Using Cooperative Learning to Enhance the Academic and Social Experiences of Freshman Student Athletes.	Journal of Social Psychology		224545		https://research.ebsco.com/linkprocessor/plink?id=a5cb89dd-6b90-3bcd-8d82-dcb00b08333d	The article describes how cooperative learning affects the academic and social experiences of freshman student athletes. It emphasizes that U.S. college athletes should be involved in programs that increase their academic and social integration into college life, especially during their freshman year. As the competitiveness of U.S. athletic programs intensifies, so do the psychological and social…	1997-08-01	449-459	4	137	SPORTDiscus with Full Text		EBSCOhost
243	journalArticle	2002	Martin, Kathleen A.	Development and Validation of the Coaching Staff Cohesion Scale.	Measurement in Physical Education & Exercise Science		1091367X		https://research.ebsco.com/linkprocessor/plink?id=4921cddd-329f-39e3-935e-80788e5688a0	This study was designed to examine the factors associated with the development of coaching staff cohesion of collegiate head and assistant coaches. In the content validity phase of the investigation, expert input was obtained to provide a theoretical base for the instrument. A 3-factor structure was proposed, and the Coaching Staff Cohesion Scale (CSCS) was developed. The construct validity of th…	2002-03-01	23-42	1	6	SPORTDiscus with Full Text		EBSCOhost
244	journalArticle	2024	Mitrovic, Milena; Masanovic, Bojan; Popovic, Stevo	RELATIONSHIP OF PHYSICAL ACTIVITY AND QUALITY OF LIFE AMONG FEMALE UNIVERSITY STUDENTS FROM MONTENEGRO.	Kinesiologia Slovenica		13182269		https://research.ebsco.com/linkprocessor/plink?id=b84e7ad1-cbfb-3d6e-b71b-58ac6ec30070	The main goal of this research was to determine the relationship between physical activity and the quality of life of female students from Montenegro. The sample of respondents consisted of 128 female students of the University of Montenegro, average age 20.9±3.28 years. Two measuring instruments were used in the research: a modified short version of the IPAK questionnaire for assessing physical …	2024-01-01	36-47	1	30	SPORTDiscus with Full Text		EBSCOhost
245	journalArticle	2021	Havitz, Mark; Pritchard, Mark P.; Dimanche, Frédéric	Leisure Matters: Cross Continent Conversations in a Time of Crisis.	Leisure Sciences		1490400		https://research.ebsco.com/linkprocessor/plink?id=264b4e0c-b763-3971-85f6-b080da3ad943	Months after COVID-19 emerged as a newsmaker in Asia, a new strain of March Madness emerged in North America. Incredulity followed as leisure activities, hallowed as venues and expressions of individual and collective identity were closed. Freedoms, real and perceived, were curtailed. Like others, we sought to maintain social connections. For the first time in decades, our weekly on-line conversa…	2021-01-01	323-329	45293	43	SPORTDiscus with Full Text		EBSCOhost
246	journalArticle	2015	HIROKAZU ARAI	Outcome expectancies for collective psychological performance among collegiate athletes.	Journal of Physical Education & Sport		22478051		https://research.ebsco.com/linkprocessor/plink?id=063bd0e0-0745-3a99-9bdc-87ea76482206	Problem Statement: Outcome expectancies (OE) are anticipations of the results of one's own behaviors. In social cognitive theory research, there have been few studies on OE and none on OE in groups. Approach: Principal component analysis was used to develop an OE for collective psychological performance scale. Relationships between OE for collective psychological performance and demographic varia…	2015-03-01	64-69	1	15	SPORTDiscus with Full Text		EBSCOhost
247	journalArticle	2014	KALIPA, M. P.; BEREDA-THAKHATHI, J. E.; TSHOTSHO, N.; GOON, D. T.	Experiences of students living with HIV/AIDS regarding the support group: A case of University of Fort Hare, Alice campus, South Africa.	African Journal for Physical, Health Education, Recreation & Dance		11174315		https://research.ebsco.com/linkprocessor/plink?id=bbe89c72-6855-3288-86cb-69c07ef54847	South Africa has the highest HIV and AIDS epidemic statistics in the world, especially people under 25 years of age. University students are implicated, thus support groups in this context are crucial to help them cope with their unique circumstances. The purpose of this study was to assess the effectiveness of support groups for students living with HIV/AIDS (SLWHA) at the University of Fort Har…	2014-12-01	1324-1341	4.1	20	SPORTDiscus with Full Text		EBSCOhost
248	journalArticle	2016	CALUGHER, Viorica; LUNGU, Ecaterina	THE DEVELOPMENT OF HIGHER EDUCATION OF PHYSICAL CULTURE FROM MOLDOVA IN THE CONTEXT OF EUROPEAN INTEGRATION.	Sport & Society / Sport si Societate		15822168		https://research.ebsco.com/linkprocessor/plink?id=d06d8a7f-df71-392c-b45b-a53304fdd9d1	Purpose of Study: elaboration of diagnosis of the current situation of the physical education culture in Moldova and argumentation of a model of higher education strategic development in the context of the Single European integration. Hypothesis: Due to the diagnosis of the current higher education of physical culture (example: the State University of Physical Education and Sport of the Republic …	2016-01-02	45644		16	SPORTDiscus with Full Text		EBSCOhost
249	journalArticle	2016	Hayton, John	Sports Volunteering on University-Led Outreach Projects.	Journal of Sport & Social Issues		1937235		https://research.ebsco.com/linkprocessor/plink?id=0f209a8d-d089-33a7-9a0a-3ce1286d56d5	The focus of this article centers around an established universities sports outreach program—the Sport Universities North East England (SUNEE) project—and explores how its core workforce, student volunteers, perceive that they develop effective working relationships with the project’s “hard-to-reach” clients. The SUNEE project represents an alliance between the region’s five universities to tackl…	2016-02-01	38-61	1	40	SPORTDiscus with Full Text		EBSCOhost
250	journalArticle	2009	Armstrong, Shelley; Oomen-Early, Jody	Social Connectedness, Self-Esteem, and Depression Symptomatology Among Collegiate Athletes Versus Nonathletes.	Journal of American College Health		7448481		https://research.ebsco.com/linkprocessor/plink?id=5c532d44-cb9d-33af-9f7f-9ed945396a52	Objective: The authors compared collegiate athletes and nonathletes to see whether there were significant differences in the perceived levels of social connectedness, self-esteem, and depression and if an interaction among the variables of athlete status, gender, GPA, BMI, and levels of weekly exercise and sleep were associated with depression symptomatology. Participants: Participants were 227 c…	2009-03-01	521-526	5	57	SPORTDiscus with Full Text		EBSCOhost
251	journalArticle	2020	Sandvik, Jodi; Potteiger, Kelly; Merlo, Angela R.; Brody, Lori Thein	Celiac Disease: University Accommodations and Support for Student-Athletes.	Athletic Training & Sports Health Care: The Journal for the Practicing Clinician		19425864		https://research.ebsco.com/linkprocessor/plink?id=b3481f4b-7620-308d-bc95-02da1ea33d52	Purpose: To explore the support and accommodations provided to collegiate student-athletes with celiac disease and identify desired accommodations, if any. Methods: Eleven student-athletes representing National Collegiate Athletic Association Divisions I, II, and II member institutions participated via individual interviews, journaling, and/or a focus group. Results: Participants reported receivi…	2020-09-01	201-209	5	12	SPORTDiscus with Full Text		EBSCOhost
252	journalArticle	2018	?ncü, Erman; Feltz, Deborah L.; Lirgg, Cathy D.; Gürbüz, Bülent	The examination of the psychometric properties of the Turkish Collective Efficacy Questionnaire for Sports.	Acta Gymnica		23364912		https://research.ebsco.com/linkprocessor/plink?id=e7fa8533-fab3-303b-801c-5c7e2eca131c	Background: Current research has demonstrated a consistent and positive relationship between collective efficacy and group performance in organizational settings, including sports. However, there is still a need for the development of scales measuring this relationship in order to clarify the scientific shortcomings. Objective: The current study analyzed the psychometric properties of the Turkish…	2018-01-01	27-35	1	48	SPORTDiscus with Full Text		EBSCOhost
253	journalArticle	2021	GONZALEZ-RAMIREZ, JIMENA; MULQUEEN, KERRI; ZEALAND, RUTH; SILVERSTEIN, SARA; REINA, CHRISTINE; BUSHELL, SHAWNA; LADDA, SHAWN	EMERGENCY ONLINE LEARNING: COLLEGE STUDENTS' PERCEPTIONS DURING THE COVID-19 CRISIS.	College Student Journal		1463934		https://research.ebsco.com/linkprocessor/plink?id=dab95b7f-80ae-3f67-a99e-88f0dc0c135c	Students who took classes during Spring 2020 went through an unprecedented upheaval due to the impact of COVID-19 on their higher education experience. This research measured the impact and changes students experienced as they transitioned from the typical learning delivery of a traditional on-campus semester to an online learning delivery in response to COVID-19. Students completed an online sur…	2021-03-01	29-46	1	55	SPORTDiscus with Full Text		EBSCOhost
254	journalArticle	2018	Dzhambov, Angel M.	Residential green and blue space associated with better mental health: a pilot follow-up study in university students.	Archives of Industrial Hygiene & Toxicology / Arhiv za Higijenu Rada I Toksikologiju		41254		https://research.ebsco.com/linkprocessor/plink?id=c30a3714-1e78-35f6-ba71-74da7baa2381	Previous research has suggested that natural urban environment (green space and blue space) benefit mental health, but only a few longitudinal studies have explored the underlying mechanisms. In this pilot study we aimed to examine mechanisms/variables mediating associations between residential green/blue space and symptoms of anxiety/depression in 109 Bulgarian students from Plovdiv university. …	2018-12-01	340-349	4	69	SPORTDiscus with Full Text		EBSCOhost
255	journalArticle	2022	Lenková, Rút; Pajonková, Frederika; Luká?ová, Tamara	IMPACT OF COVID-19 PANDEMIC ON PSYCHICAL HEALTH AND SOCIAL RELATIONSHIPS AMONG UNIVERSITY STUDENTS.	Acta Facultatis Educationis Physicae Universitatis Comenianae		5207371		https://research.ebsco.com/linkprocessor/plink?id=0918eb9c-640b-3f4a-a08d-f77f0eb6c99a	We have never faced such a global pandemic as COVID-19 in modern history. It′s important for us to find out how it can affect mental health and social relationships of students. This pandemic has brought us not only the risk of dying from a viral infection, but also brought the enormous psychological pressure on people. Purpose of this study was to determine the impact of COVID-19 pandemic on men…	2022-05-01	41-52	1	62	SPORTDiscus with Full Text		EBSCOhost
256	journalArticle	2018	Patterson, Megan S.; Goodson, Patricia	The Role of Ego Networks in Compulsive Exercise Behavior Among a Sample of College Sorority Women.	Journal of Physical Activity & Health		15433080		https://research.ebsco.com/linkprocessor/plink?id=3b28562d-0969-3b55-b7a4-92f62592f16b	Background: Compulsive exercise (CE) is a harmful form of exercise that elevates the risk of developing/sustaining clinical eating disorders. College-aged sorority women are especially prone to CE. Due to the pronounced impact social relationships have on college students' behavior, this study aims to examine personal networks and CE among a sample of sorority women through an egocentric network …	2018-10-01	755-762	10	15	SPORTDiscus with Full Text		EBSCOhost
257	journalArticle	2023	DEM?REL, Mehmet; ER, Yusuf; ?UHADAR, Abdullah; AKSU, Hasan Suat	An Evaluation of Leisure Involvement and Social Connectedness from the Perspective of Undergraduate Students.	Journal of Sports Sciences Research / Spor Bilimleri Ara?t?rmalar? Dergisi		25480723		https://research.ebsco.com/linkprocessor/plink?id=b71f54da-925b-358b-8bc6-1e2728fc3a7e	Recent studies on social connectedness have emphasized that the sense of belonging is perceived as a basic need and might lead to psychological and physical health problems if not satisfied. It is further stressed that leisure activities might increase the sense of belonging, foster social wellbeing, and create an infrastructure for healthy generations. In this sense, this study examined the leis…	2023-01-01	29-42	1	8	SPORTDiscus with Full Text		EBSCOhost
258	journalArticle	2023	Souza Rocha, Brenda Morgana; Oliveira Souto, Matheus Frota; Narciso Mendes, Victor Carvalho; Braga Ferreira, Jo?o Vitor; de Oliveira Azevedo, Eduardo; Prates Evangelista Cunha, Ana Luiza Lafetá; Brant Rocha, Josiane Santos; de Pinho, Lucineia	Factors associated with the practice of physical activity among university students in social isolation during the covid-19 pandemic.	Brazilian Journal of Kineanthropometry & Human Performance		14158426		https://research.ebsco.com/linkprocessor/plink?id=1ad10bd9-3d1b-37f4-8038-01b96494a081	This study sought to analyze the practice of physical activity (PA) among university students, during the COVID-19 pandemic, and associated factors. This is a cross-sectional study with an analytical approach, carried out with 857 university students enrolled in higher education institutions in Montes Claros, in the state of Minas Gerais. Data collection was carried out using the Google forms, wh…	2023-01-01	45301	1	25	SPORTDiscus with Full Text		EBSCOhost
259	journalArticle	2015	CONSTAN?A, URZEAL?; SILVIA, TEODORESCU	STUDY REGARDING THE SOCIAL DIFFICULTIES FELT BY THE FAMILY OF THE CHILD WITH TYPE 1 DIABETES MELLITUS.	Ovidius University Annals, Series Physical Education & Sport/Science, Movement & Health		2285777X		https://research.ebsco.com/linkprocessor/plink?id=e97a766a-eb12-3d9f-b70c-b704e29658b3	Aim. This paper is made and published under the aegis of the National University of Physical Education and Sports as a partner of program co-fiinded by the European Union within the Operational Sectoral Program for Human Resources Development through the project for Pluri- and interdisciplinary in doctoral and post-doctoral program Project Code: POSDRU/159/1.5/S/141086, its main beneficiary being…	2015-09-02	555-563	2	15	SPORTDiscus with Full Text		EBSCOhost
260	journalArticle	2022	Wen-Ching Huang; Pei Chi Chiu; Chi Hong Ho	The Sprint-Interval Exercise Using a Spinning Bike Improves Physical Fitness and Ameliorates Primary Dysmenorrhea Symptoms Through Hormone and Inflammation Modulations: A Randomized Controlled Trial.	Journal of Sports Science & Medicine		13032968		https://research.ebsco.com/linkprocessor/plink?id=3df54f90-861a-346c-886d-1a7525b49f90	Dysmenorrhea with high prevalence has been categorized as primary dysmenorrhea (PD) and secondary dysmenorrhea due to differences in pathogenesis. A significant number of reproductive females suffering from monthly menstruation have to deal with negative impacts on their quality of life, work/study productivity, activities, and social relationships. In addition to medical treatment, exercise has …	2022-12-01	595-607	4	21	SPORTDiscus with Full Text		EBSCOhost
261	journalArticle	2015	MARIUS, VAIDA; VIOREL, OPREA	COMPARATIVE STUDY ON THE IMPORTANCE OF DIDACTIC MANAGEMENT IN MOTIVATIONAL FACTORS RELATED TO ACTIVITIES OF PHYSICAL EDUCATION AND SPORT.	Ovidius University Annals, Series Physical Education & Sport/Science, Movement & Health		2285777X		https://research.ebsco.com/linkprocessor/plink?id=9b444da4-882c-34e7-bf2b-084dd9c9b5c0	Aim. This study complements another previously conducted study and was based on the fact that by understanding the investigated phenomenon we can correctly identify ways and means necessary to develop favorable motivations to practicing specific activities of physical education and sport. We can say that by correctly identifying the motivations underlying the educational-instructive process, then…	2015-09-02	564-569	2	15	SPORTDiscus with Full Text		EBSCOhost
262	journalArticle	2003	Mandich, A.D.; Polatajko, H.J.; Rodger, S.	Rites of passage: Understanding participation of children with developmental coordination disorder.	Human Movement Science		1679457		https://research.ebsco.com/linkprocessor/plink?id=d5558331-4ff6-3f40-8a62-d483f85939fa	Children with developmental coordination disorder (DCD) experience difficulty participating in the typical activities of childhood and are known to have a more sedentary pattern of activities than their peers. Little research has been done to investigate the impact of these deficits on the lives of children with DCD and the importance of their participation in the typical activities of childhood.…	2003-11-01	583-595	45387	22	SPORTDiscus with Full Text		EBSCOhost
263	journalArticle	2021	Domene, Pablo A.; Morley, Sheriden	Stepping into salsa culture: An experiential account of engaging with a university non-credit dance programme.	Medicine & Science in Sports & Exercise		1959131		https://research.ebsco.com/linkprocessor/plink?id=c4f67178-b486-32d8-aaa4-a55d3e3c31dd	Salsa is a popular form of partnered social dance with a distinct Latino/a identity. In the qualitative literature, the experience of involvement in salsa has been explored in a cultural and health promotion context within a community setting. What we feel is less clear, however, is how students experience engaging with salsa when delivery of instruction is kept strictly within a university envir…	2021-08-02	258-258	8S	53	SPORTDiscus with Full Text		EBSCOhost
264	journalArticle	2000	Kanters, M.A.	Leisure behaviour, social support, and anxiety during a stressful event.	AVANTE		12016144		https://research.ebsco.com/linkprocessor/plink?id=0e7fbd04-1adb-3269-b727-8311e6b01cb0	Cette etude visait a mesurer l'effet de reduction du stress des activites de loisir, du soutien social et de l'integration sociale durant une activite stressante en utilisant un examen prospectif longitudinal. Quarante-quatre etudiants canadiens ont repondu a des questionnaires avant le debut des examens de fin d'annee en plus de rediger un journal personnel quotidien durant les cinq semaines d'e…	2000-01-01	24-36	2	6	SPORTDiscus with Full Text		EBSCOhost
265	journalArticle	2001	Nelson, T.F.; Wechsler, H.	Alcohol and college athletes.	Medicine & Science in Sports & Exercise		1959131		https://research.ebsco.com/linkprocessor/plink?id=dea33d07-1965-330a-8c0d-39fdf488048c	This study examines heavy episodic alcohol consumption and associated harms in collegiate athletes in the United States. The factors which may promote or deter such use are explored. Methods: Randomly selected students in a nationally representative sample of 4-yr colleges in the United States completed self-report questionnaires in the spring of 1997. Athletes were defined as students who partic…	2001-01-01	43-47	1	33	SPORTDiscus with Full Text		EBSCOhost
266	journalArticle	1995	Colston, L.; Harper, S.; Mitchener-Colston, W.	Volunteering to promote fitness and caring: a motive for linking college students with mature adults.	Activities, Adaptation & Aging		1924788		https://research.ebsco.com/linkprocessor/plink?id=43804db2-46f6-3f4c-894f-803f3008833a	This article will investigate and describe efforts to use college students as volunteers with mature adults. The fitness trend has encouraged people, both young and old, to actively participate in appropriate physical and recreation activities. A common desire for both longevity and quality of life are discussed as a means for linking college students with mature adults on college campuses and in…	1995-01-01	79-90	1	20	SPORTDiscus with Full Text		EBSCOhost
267	journalArticle	2023	Patterson, M.S.; Francis, A.N.; Gagnon, L.R.; Prochnow, T.	I’ll be there for you: The effects of exercise engagement on social support provision within undergraduate students’ personal networks	Journal of American College Health			10.1080/07448481.2023.2227730	https://www.scopus.com/inward/record.uri?eid=2-s2.0-85165141805&doi=10.1080%2f07448481.2023.2227730&partnerID=40&md5=4cbb7badc7af1ddb922d60f636c3dfb0		2023				Scopus			LF
268	journalArticle	2022	Ryder-Burbidge, C.; Wieler, M.; Nykiforuk, C.I.J.; Jones, C.A.	Life-space mobility and parkinson's disease. A multiple-methods study	Movement Disorders Clinical Practice			10.1002/mdc3.13406	https://www.scopus.com/inward/record.uri?eid=2-s2.0-85122885699&doi=10.1002%2fmdc3.13406&partnerID=40&md5=7537e9b5b0227e7f68585b54c74654e8		2022	351-361	3	9	Scopus
269	journalArticle	2017	Rondán-Catalu?a, F.J.; Sanz-Altamira, B.; Peral-Peral, B.	Gender roles in social network sites from generation Y	Journal of Technology Management and Innovation			10.4067/s0718-27242017000400001	https://www.scopus.com/inward/record.uri?eid=2-s2.0-85040055963&doi=10.4067%2fs0718-27242017000400001&partnerID=40&md5=7cf61d24a6c3e43b47445b5c6496b536		2017	45300	4	12	Scopus
270	journalArticle	1979	Berkman, L.F.; Syme, S.L.	Social networks, host resistance, and mortality: A nine-year follow-up study of alameda county residents	American Journal of Epidemiology			10.1093/oxfordjournals.aje.a112674	https://www.scopus.com/inward/record.uri?eid=2-s2.0-0018602221&doi=10.1093%2foxfordjournals.aje.a112674&partnerID=40&md5=10ae333f36ceffd7df9a7344f8b1783e		1979	186-204	2	109	Scopus
271	journalArticle	2012	Pezzoni, M.; Sterzi, V.; Lissoni, F.	Career progress in centralized academic systems: Social capital and institutions in france and italy	Research Policy			10.1016/j.respol.2011.12.009	https://www.scopus.com/inward/record.uri?eid=2-s2.0-84858077049&doi=10.1016%2fj.respol.2011.12.009&partnerID=40&md5=12cae3c95cc14cb82eb5ec592f605e3f		2012	704-719	4	41	Scopus
272	journalArticle	2019	Gyasi, R.M.; Yeboah, A.A.; Mensah, C.M.; Ouedraogo, R.; Addae, E.A.	Neighborhood, social isolation and mental health outcome among older people in ghana	Journal of Affective Disorders			10.1016/j.jad.2019.08.024	https://www.scopus.com/inward/record.uri?eid=2-s2.0-85071046769&doi=10.1016%2fj.jad.2019.08.024&partnerID=40&md5=76f7ade14e2c59ab2fedf9fb6ff8f5ab		2019	154-163		259	Scopus
273	journalArticle	2018	Min, J.W.	A longitudinal study of cognitive trajectories and its factors for koreans aged 60 and over: A latent growth mixture model	International Journal of Geriatric Psychiatry			10.1002/gps.4855	https://www.scopus.com/inward/record.uri?eid=2-s2.0-85040868336&doi=10.1002%2fgps.4855&partnerID=40&md5=8a57f262bd3bc86e9fc276076d4963d7		2018	755-762	5	33	Scopus
274	journalArticle	1992	Hanson, B.S.; Isacsson, S.-O.	Social network, social support and regular leisure-time physical activity in elderly men: A population study of men born in 1914, malm?, sweden	European Journal of Public Health			10.1093/eurpub/2.1.16	https://www.scopus.com/inward/record.uri?eid=2-s2.0-0343465359&doi=10.1093%2feurpub%2f2.1.16&partnerID=40&md5=4428dd00babfe6d19680ecb04d154bee		1992	16-23	1	2	Scopus
275	journalArticle	2023	Tan, G.J.; Kioh, S.H.; Mat, S.; Tan, M.P.; Chan, S.H.L.; Lee, J.M.Y.; Tan, Y.W.	Psychosocial determinants of knee osteoarthritis progression: Results from the promoting independence in our seniors with arthritis study	Annals of Geriatric Medicine and Research			10.4235/agmr.23.0011	https://www.scopus.com/inward/record.uri?eid=2-s2.0-85180914625&doi=10.4235%2fagmr.23.0011&partnerID=40&md5=0430c31fb3591550073c4647e1521da4		2023	346-352	4	27	Scopus
276	journalArticle	2020	Pagan, R.	Gender and age differences in loneliness: Evidence for people without and with disabilities	International Journal of Environmental Research and Public Health			10.3390/ijerph17249176	https://www.scopus.com/inward/record.uri?eid=2-s2.0-85097637163&doi=10.3390%2fijerph17249176&partnerID=40&md5=f769107611e1fb2b7b810f4a7676b294		2020	45307	24	17	Scopus
277	journalArticle	1989	Hanson, B.S.; Isacsson, S.-O.; Janzon, L.; Lindell, S.-E.	Social network and social support influence mortality in elderly men	American Journal of Epidemiology			10.1093/oxfordjournals.aje.a115301	https://www.scopus.com/inward/record.uri?eid=2-s2.0-0024319193&doi=10.1093%2foxfordjournals.aje.a115301&partnerID=40&md5=ae802996ae90e528d3a41dcc6d7af08e		1989	100-111	1	130	Scopus
278	journalArticle	2011	Fung, A.W.-T.; Leung, G.T.Y.; Lam, L.C.W.	Modulating factors that preserve cognitive function in healthy ageing	East Asian Archives of Psychiatry				https://www.scopus.com/inward/record.uri?eid=2-s2.0-84855276295&partnerID=40&md5=88915fff4f5e5a60a63e9dff6055ee33		2011	152-156	4	21	Scopus
279	journalArticle	2020	Patterson, M.S.; Gagnon, L.R.; Nelon, J.L.; Spadine, M.N.	A pilot study using egocentric network analysis to assess holistic health benefits among a sample of university employees involved in a worksite fitness program	Work			10.3233/WOR-203151	https://www.scopus.com/inward/record.uri?eid=2-s2.0-85086052262&doi=10.3233%2fWOR-203151&partnerID=40&md5=d4752328f8e8368e7ee404b8d742260b		2020	63-72	1	66	Scopus
280	journalArticle	2018	Patterson, M.S.; Goodson, P.	The role of ego networks in compulsive exercise behavior among a sample of college sorority women	Journal of Physical Activity and Health			10.1123/jpah.2017-0570	https://www.scopus.com/inward/record.uri?eid=2-s2.0-85054732757&doi=10.1123%2fjpah.2017-0570&partnerID=40&md5=56cefc9432d0bc6e472eeb18989b0308		2018	755-762	10	15	Scopus
281	journalArticle	2016	Hailemeskel, S.; Demissie, A.; Assefa, N.	Primary dysmenorrhea magnitude, associated risk factors, and its effect on academic performance: Evidence from female university students in ethiopia	International Journal of Women's Health			10.2147/IJWH.S112768	https://www.scopus.com/inward/record.uri?eid=2-s2.0-84992116189&doi=10.2147%2fIJWH.S112768&partnerID=40&md5=0413975d5c3c8c934920880874e03f96		2016	489-496		8	Scopus
282	journalArticle	2010	Engelhardt, H.; Buber, I.; Skirbekk, V.; Prskawetz, A.	Social involvement, behavioural risks and cognitive functioning among older people	Ageing and Society			10.1017/S0144686X09990626	https://www.scopus.com/inward/record.uri?eid=2-s2.0-77957285399&doi=10.1017%2fS0144686X09990626&partnerID=40&md5=8e711c9bee54805e1c4cb35cea58c15a		2010	779-809	5	30	Scopus
283	journalArticle	2020	Naworska, B.; Brz?k, A.; Bak-Sosnowska, M.	The relationship between health status and social activity of perimenopausal and postmenopausal women (health status and social relationships in menopause)	International Journal of Environmental Research and Public Health			10.3390/ijerph17228388	https://www.scopus.com/inward/record.uri?eid=2-s2.0-85095980053&doi=10.3390%2fijerph17228388&partnerID=40&md5=2ebd5b4b890b74184c531d71f2e2ec2a		2020	45303	22	17	Scopus
284	journalArticle	2008	Yang, H.-H.; Wei, C.-K.; Yang, H.-J.	The dynamic friendship networks and health behavior of university students in southern taiwan	Taiwan Journal of Public Health				https://www.scopus.com/inward/record.uri?eid=2-s2.0-55849131808&partnerID=40&md5=7b3080f4ca1dc9e476eef102f96d7621		2008	341-348	4	27	Scopus
285	journalArticle	2015	Flood, S.M.; Moen, P.	Healthy time use in the encore years: Do work, resources, relations, and gender matter?	Journal of Health and Social Behavior			10.1177/0022146514568669	https://www.scopus.com/inward/record.uri?eid=2-s2.0-84924913188&doi=10.1177%2f0022146514568669&partnerID=40&md5=d7aa1cf1f1c0f098e17453323055922d		2015	74-97	1	56	Scopus
286	journalArticle	2019	Graupensperger, S.; Panza, M.; Evans, M.B.	Network centrality, group density, and strength of social identification in college club sport teams	Group Dynamics			10.1037/gdn0000106	https://www.scopus.com/inward/record.uri?eid=2-s2.0-85070456737&doi=10.1037%2fgdn0000106&partnerID=40&md5=c52b4b00336e424f4661a11b2e0868cd		2019				Scopus
287	journalArticle	2023	Atkins, D.; Godber, K.	Female higher education students’ lived experiences during the COVID-19 pandemic: The case study viewed through a phenomenological lens	COVID			10.3390/covid3090088	https://www.scopus.com/inward/record.uri?eid=2-s2.0-85191198561&doi=10.3390%2fcovid3090088&partnerID=40&md5=e8b9fde56acc5cd967c147a7efcf5455		2023	1244-1258	9	3	Scopus
288	journalArticle	2020	Glazkova, G.; Mamonova, O.; Gracheva, D.; Pukhovskaya, M.	Social aspects of physical education of students with deviations in health status	Journal of Physical Education and Sport			10.7752/jpes.2020.05347	https://www.scopus.com/inward/record.uri?eid=2-s2.0-85091986137&doi=10.7752%2fjpes.2020.05347&partnerID=40&md5=4a70438fc3755d2757de6f30f4741463		2020	2545-2553	5	20	Scopus
289	journalArticle	2013	Dewey, D.P.; Ring, S.; Gardner, D.; Belnap, R.K.	Social network formation and development during study abroad in the middle east	System			10.1016/j.system.2013.02.004	https://www.scopus.com/inward/record.uri?eid=2-s2.0-84878944496&doi=10.1016%2fj.system.2013.02.004&partnerID=40&md5=d25378384833727601892fb295ddbe56		2013	269-282	2	41	Scopus
290	journalArticle	2021	Gómez, J.C.; Franco, J.F.S.; Velásquez, M.A.Q.; Paternina, C.M.A.	Cardiorespiratory capacity in higher education students: Analysis of social networks of university friends	Revista Facultad Nacional de Salud Publica			10.17533/udea.rfnsp.e341657	https://www.scopus.com/inward/record.uri?eid=2-s2.0-85117694105&doi=10.17533%2fudea.rfnsp.e341657&partnerID=40&md5=ff71ab1fb589317b73fa8d01db255b86		2021		3	39	Scopus
291	journalArticle	2021	Prochnow, T.; Patterson, M.S.; Umstattd Meyer, M.R.	A social network approach to analyzing body dissatisfaction among sorority members using two network generators	Journal of American College Health			10.1080/07448481.2019.1657121	https://www.scopus.com/inward/record.uri?eid=2-s2.0-85073780286&doi=10.1080%2f07448481.2019.1657121&partnerID=40&md5=b1deb79262aaebb4ee5c22c00b61ea7c		2021	159-167	2	69	Scopus
292	journalArticle	2011	James, B.D.; Boyle, P.A.; Buchman, A.S.; Bennett, D.A.	Relation of late-life social activity with incident disability among community-dwelling older adults	Journals of Gerontology - Series A Biological Sciences and Medical Sciences			10.1093/gerona/glq231	https://www.scopus.com/inward/record.uri?eid=2-s2.0-79957856813&doi=10.1093%2fgerona%2fglq231&partnerID=40&md5=a9e587e31d332c0f8b1f2a42997c32d8		2011	467-473	4	66 A	Scopus
293	journalArticle	2019	Gomez-Baya, D.; Reis, M.; Gaspar de Matos, M.	Positive youth development, thriving and social engagement: An analysis of gender differences in spanish youth	Scandinavian Journal of Psychology			10.1111/sjop.12577	https://www.scopus.com/inward/record.uri?eid=2-s2.0-85074044741&doi=10.1111%2fsjop.12577&partnerID=40&md5=4610191c30ef6d576d267df946d48f69		2019	559-568	6	60	Scopus
294	journalArticle	2016	Bergland, A.; Meaas, I.; Debesay, J.; Brovold, T.; Jacobsen, E.L.; Antypas, K.; Bye, A.	Associations of social networks with quality of life, health and physical functioning	European Journal of Physiotherapy			10.3109/21679169.2015.1115554	https://www.scopus.com/inward/record.uri?eid=2-s2.0-84948146495&doi=10.3109%2f21679169.2015.1115554&partnerID=40&md5=bb0abbed3575965e4299aed6307b1bd3		2016	78-88	2	18	Scopus
295	journalArticle	2023	Patterson, M.S.; Spadine, M.N.; Francis, A.N.; Prochnow, T.	The way you make me feel: A network analysis of social ties that could exacerbate compulsive exercise among a sample of sorority women	Mental Health and Social Inclusion			10.1108/MHSI-01-2023-0004	https://www.scopus.com/inward/record.uri?eid=2-s2.0-85159342060&doi=10.1108%2fMHSI-01-2023-0004&partnerID=40&md5=cc92f6159be5c3b4b8ad9eefe4bd4a21		2023				Scopus
296	journalArticle	2009	Webber, D.J.; Mearman, A.	Student participation in sporting activities	Applied Economics			10.1080/00036840601019216	https://www.scopus.com/inward/record.uri?eid=2-s2.0-67650334179&doi=10.1080%2f00036840601019216&partnerID=40&md5=4a5be0e898ff331a4595b383d91bfa79		2009	1183-1190	9	41	Scopus
297	journalArticle	2023	Du, C.; Miyazaki, Y.; Dong, X.; Li, M.	Education, Social Engagement, and Cognitive Function: A Cross-Lagged Panel Analysis	Journals of Gerontology - Series B Psychological Sciences and Social Sciences			10.1093/geronb/gbad088	https://www.scopus.com/inward/record.uri?eid=2-s2.0-85171789908&doi=10.1093%2fgeronb%2fgbad088&partnerID=40&md5=258ac8b6c9e2bcddb7cc99509512bd25		2023	1756-1764	10	78	Scopus
298	journalArticle	2019	Kosoko-Lasaki, O.; Ekúndayò, O.T.; Smith, J.; Ochuba, O.; Hayashi, G.; Sanders, R.; Brown, R.; Stone, J.R.	Urban Minority Community Safety and its Impact on Physical Activity: The Center for Promoting Health and Health Equity-Racial and Ethnic Approaches to Community Health (CPHHE-REACH) Initiative	Journal of the National Medical Association			10.1016/j.jnma.2019.01.001	https://www.scopus.com/inward/record.uri?eid=2-s2.0-85060761576&doi=10.1016%2fj.jnma.2019.01.001&partnerID=40&md5=ad2798d644a023a968d92c8239f978a1		2019	334-344	3	111	Scopus
299	journalArticle	2021	McMullan, I.I.; Bunting, B.P.; Burns, A.; Smith, L.; Cunningham, C.; O'Sullivan, R.; Blackburn, N.E.; Wilson, J.J.; Tully, M.A.	Is physical activity associated with loneliness or social isolation in older adults? Results of a longitudinal analysis using the irish longitudinal study on ageing	Journal of Aging and Physical Activity			10.1123/JAPA.2020-0159	https://www.scopus.com/inward/record.uri?eid=2-s2.0-85112127424&doi=10.1123%2fJAPA.2020-0159&partnerID=40&md5=78a24a4f0e9f10d792bb85901cc29cce		2021	562-572	4	29	Scopus
300	journalArticle	2016	Niedzwiedz, C.L.; Richardson, E.A.; Tunstall, H.; Shortt, N.K.; Mitchell, R.J.; Pearce, J.R.	The relationship between wealth and loneliness among older people across Europe: Is social participation protective?	Preventive Medicine			10.1016/j.ypmed.2016.07.016	https://www.scopus.com/inward/record.uri?eid=2-s2.0-84979917472&doi=10.1016%2fj.ypmed.2016.07.016&partnerID=40&md5=001763e97e574ccd292579b483e71cb0		2016	24-31		91	Scopus
301	journalArticle	2020	Patterson, Megan S.; Gagnon, Leah R.; Nelon, Jordan L.; Spadine, Mandy N.	A pilot study using egocentric network analysis to assess holistic health benefits among a sample of university employees involved in a worksite fitness program	Work: Journal of Prevention, Assessment & Rehabilitation		1051-9815	10.3233/WOR-203151	https://search.ebscohost.com/login.aspx?direct=true&AuthType=sso&db=psyh&AN=2020-66922-007&site=ehost-live&scope=site&custid=s6636215	Background: Working adults in the United States often do not engage in enough exercise to experience health benefits. With workplaces becoming increasingly sedentary, more emphasis is placed on providing exercise opportunities at work. Evidence suggests participating in exercise during the workday and socially connecting with others while exercising, can lead to positive health outcomes. Objectiv…	2020	63-72	1	66	APA PsycInfo	2020-66922-007	EBSCOhost	GJ
302	journalArticle	2014	Pekel, Hac? Ahmet	A research into the pedagogic formation, foreign language and computer related knowledge of track and field trainers in turkey	TOJET: The Turkish Online Journal of Educational Technology		2146-7242		https://search.ebscohost.com/login.aspx?direct=true&AuthType=sso&db=psyh&AN=2014-34126-002&site=ehost-live&scope=site&custid=s6636215	Foreign language, computer programs and social network applications or web sites are widely used by many people nowadays for various aims. In the literature, the number of studies investigating over university departments of physical education or more specifically to say, taking sports students’ and teachers’ foreign language and social networking usage ability as a research area is highly limite…	2024-07-14	45644	3	13	APA PsycInfo	2014-34126-002	EBSCOhost
303	journalArticle	2012	Cavallo, David N.; Tate, Deborah F.; Ries, Amy V.; Brown, Jane D.; DeVellis, Robert F.; Ammerman, Alice S.	A social media–based physical activity intervention: A randomized controlled trial	American Journal of Preventive Medicine		0749-3797	10.1016/j.amepre.2012.07.019	https://search.ebscohost.com/login.aspx?direct=true&AuthType=sso&db=psyh&AN=2012-28718-013&site=ehost-live&scope=site&custid=s6636215	Background: Online social networks, such as Facebook?, have extensive reach, and they use technology that could enhance social support, an established determinant of physical activity. This combination of reach and functionality makes online social networks a promising intervention platform for increasing physical activity. Purpose: To test the efficacy of a physical activity intervention that co…	2024-11-12	527-532	5	43	APA PsycInfo	2012-28718-013	EBSCOhost
304	journalArticle	2015	Pitts, Michelle; Donohue, Brad; Schubert, Kimberly N.; Chow, Graig M.; Loughran, Travis; Gavrilova, Yulia	A systematic case examination of the optimum performance program in sports in a combat sport athlete	Clinical Case Studies		1534-6501	10.1177/1534650114548312	https://search.ebscohost.com/login.aspx?direct=true&AuthType=sso&db=psyh&AN=2015-21261-002&site=ehost-live&scope=site&custid=s6636215	The integration of athletics into higher education enriches the experience of student-athletes, and the advantages are both immediate and lifelong. However, it is well-documented that athletes experience unique stressors, and a deficiency exists of evidence-supported programs to concurrently promote goal achievement in mental health and sport performance. Therefore, this case examination reviews …	2024-06-15	178-190	3	14	APA PsycInfo	2015-21261-002	EBSCOhost
305	journalArticle	1999	Marks, Michelle	A test of the impact of collective efficacy in routine and novel performance environments	Human Performance		0895-9285	10.1207/s15327043hup1203&4_5	https://search.ebscohost.com/login.aspx?direct=true&AuthType=sso&db=psyh&AN=1999-01334-005&site=ehost-live&scope=site&custid=s6636215	Collective efficacy was predicted to influence coordination processes and team performance in both routine and novel environments. Two hundred thirty-seven undergraduates from a large mid-Atlantic university formed 79 three-member tank platoon teams and participated in a low fidelity tank wargame simulation exercise. Findings indicated that in routine situations, teams with higher levels of colle…	1999	295-309	45355	12	APA PsycInfo	1999-01334-005	EBSCOhost
306	journalArticle	2014	Kaplan, Seth; Bradley-Geist, Jill C.; Ahmad, Afra; Anderson, Amanda; Hargrove, Amber K.; Lindsey, Alex	A test of two positive psychology interventions to increase employee well-being	Journal of Business and Psychology		0889-3268	10.1007/s10869-013-9319-4	https://search.ebscohost.com/login.aspx?direct=true&AuthType=sso&db=psyh&AN=2014-33386-002&site=ehost-live&scope=site&custid=s6636215	Purpose: Despite an abundance of organizational research on how contextual and individual difference factors impact well-being, little research has examined whether individuals themselves can take an active role in enhancing their own well-being. The current study assessed the effectiveness of two simple, self-guided workplace interventions ('gratitude' and 'social connectedness') in impacting we…	2024-09-14	367-380	3	29	APA PsycInfo	2014-33386-002	EBSCOhost
307	journalArticle	2016	Amirian, Seyed Mohammad Reza; Tavakoli, Elaheh	Academic oral presentation self-efficacy: A cross-sectional interdisciplinary comparative study	Higher Education Research & Development		0729-4360	10.1080/07294360.2016.1160874	https://search.ebscohost.com/login.aspx?direct=true&AuthType=sso&db=psyh&AN=2016-55701-002&site=ehost-live&scope=site&custid=s6636215	Despite the significant role of oral presentation in the academic context, many university students evade opportunities for participation due to low self-efficacy. The present study has been conducted to compare oral presentation self-efficacy of English as a Foreign Language (EFL) learners with undergraduates and postgraduates of Non-EFL majors, and to investigate the relationship of this constr…	2024-11-16	1095-1110	6	35	APA PsycInfo	2016-55701-002	EBSCOhost
308	journalArticle	2019	de Maio Nascimento, Marcelo; Giannouli, Eleftheria	Active aging through the University of the Third Age: The Brazilian model	Educational Gerontology		0360-1277	10.1080/03601277.2019.1572998	https://search.ebscohost.com/login.aspx?direct=true&AuthType=sso&db=psyh&AN=2019-17750-002&site=ehost-live&scope=site&custid=s6636215	This descriptive paper presents the model of the Brazilian Universities of the Third Age (U3A). In a country with 208 million inhabitants and accelerated population aging, U3A’s set of regular courses, lectures, workshops and group dynamics serve as a low-cost and high-efficacy strategy that promotes lifelong education and social integration. Although their conceptual basis has been inherited fro…	2024-01-19	45617	1	45	APA PsycInfo	2019-17750-002	EBSCOhost
309	journalArticle	2020	Hextrum, Kirsten	Amateurism revisited: How US college athletic recruitment favors middle-class athletes	Sport, Education and Society		1357-3322	10.1080/13573322.2018.1547962	https://search.ebscohost.com/login.aspx?direct=true&AuthType=sso&db=psyh&AN=2019-80019-009&site=ehost-live&scope=site&custid=s6636215	This study uses Bourdieusian (1977, 1978, 2011) approaches to reproduction to position athletic bureaucracies as legitimating institutions that convert capital. I examine how the cultural production of amateurism in U.S. college sports facilitates class reproduction by enabling a direct conversion between accrued economic, social, and physical capitals for cultural capital. I use 47 life-history …	2024-01-20	111-123	1	25	APA PsycInfo	2019-80019-009	EBSCOhost
310	journalArticle	2015	Buro, Brandy; Gold, Abby; Contreras, Dawn; Keim, Ann L.; Mobley, Amy R.; Oscarson, Renee; Peters, Paula; Procter, Sandy; Smathers, Carol	An ecological approach to exploring rural food access and active living for families with preschoolers	Journal of Nutrition Education and Behavior		1499-4046	10.1016/j.jneb.2015.08.020	https://search.ebscohost.com/login.aspx?direct=true&AuthType=sso&db=psyh&AN=2015-52051-012&site=ehost-live&scope=site&custid=s6636215	[Correction Notice: An Erratum for this article was reported in Vol 48(2) of Journal of Nutrition Education and Behavior (see record [rid]2016-08856-009[/rid]). In the original article, the last author, Carol Smathers, MS, MPH, at Family and Consumer Sciences, Ohio State University Extension, Columbus, OH, was incorrectly excluded from the author list. The online article has been corrected to inc…	2024-11-15	548-554	6	47	APA PsycInfo	2015-52051-012	EBSCOhost
311	journalArticle	2013	Small, Neil; Raghavan, Raghu; Pawson, Nicole	An ecological approach to seeking and utilising the views of young people with intellectual disabilities in transition planning	Journal of Intellectual Disabilities		1744-6295	10.1177/1744629513500779	https://search.ebscohost.com/login.aspx?direct=true&AuthType=sso&db=psyh&AN=2014-21442-002&site=ehost-live&scope=site&custid=s6636215	Transition planning using a person-centred approach has, in the main, failed to shape service provision. We offer an alternative based on an ecological understanding of human development linked to public health approaches that prioritise whole system planning. A total of 43 young people with intellectual disabilities, in Bradford, England, who were approaching transition from school or college we…	2024-12-13	283-300	4	17	APA PsycInfo	2014-21442-002	EBSCOhost
312	journalArticle	2022	Hu, Xindan	Analysis of the promotion of language encouragement and sports to the physical and mental health of learners of Chinese as a second language	Revista de Psicología del Deporte		1132-239X		https://search.ebscohost.com/login.aspx?direct=true&AuthType=sso&db=psyh&AN=2024-01102-016&site=ehost-live&scope=site&custid=s6636215	This study examines the role of language encouragement and sports in boosting the physical and mental health of learners of Chinese as a second language. This paper utilized literature research, data analysis, and other approaches to investigate the factors brought about by athletics. The questionnaire results distributed to international students serve as the supporting argument. This research e…	2022	170-176	3	31	APA PsycInfo	2024-01102-016	EBSCOhost
313	journalArticle	2021	Haddad, Mariana R.; Sarti, Flavia M.; Nishijima, Marislei	Association between selected individual and environmental characteristics in relation to health behavior of Brazilian adolescents	Eating and Weight Disorders		1124-4909	10.1007/s40519-020-00856-0	https://search.ebscohost.com/login.aspx?direct=true&AuthType=sso&db=psyh&AN=2021-20901-032&site=ehost-live&scope=site&custid=s6636215	Objective: The study investigates the evolution of healthy behaviors (healthy eating and regular physical activity) in Brazilian adolescents during 2012 and 2015, and its associations with self-assessment of body weight and adoption of weight control attitudes, in the context of diverse household features, school environments, and regional characteristics. Methods: Two cross-sectional surveys of …	2024-02-21	331-343	1	26	APA PsycInfo	2021-20901-032	EBSCOhost
314	journalArticle	2004	Pappas, Nick T.; McKenry, Patrick C.; Catlett, Beth Skilken	Athlete Aggression on the Rink and off the Ice: Athlete Violence and Aggression in Hockey and Interpersonal Relationships	Men and Masculinities		1097-184X	10.1177/1097184X03257433	https://search.ebscohost.com/login.aspx?direct=true&AuthType=sso&db=psyh&AN=2003-11002-005&site=ehost-live&scope=site&custid=s6636215	Because male athletes have exhibited aggressive tendencies in a variety of settings, they may be at risk for using violence both within and beyond their sports involvement. Five former college/professional hockey players were interviewed to determine their perspectives on the nature of aggression and violence in sports competition as well as in social relationships. The informants were asked abou…	2024-01-04	291-312	3	6	APA PsycInfo	2003-11002-005	EBSCOhost
315	journalArticle	2019	Hietaj?rvi, Lauri; Salmela-Aro, Katariina; Tuominen, Heta; Hakkarainen, Kai; Lonka, Kirsti	Beyond screen time: Multidimensionality of socio-digital participation and relations to academic well-being in three educational phases	Computers in Human Behavior		0747-5632	10.1016/j.chb.2018.11.049	https://search.ebscohost.com/login.aspx?direct=true&AuthType=sso&db=psyh&AN=2019-04023-003&site=ehost-live&scope=site&custid=s6636215	This study contributes to the research on the differences in young peoples' approaches to socio-digital participation (SDP). We first investigated the differences in SDP between three samples of Finnish students (i.e., elementary school 6th grade, n = 741; high school 1st year, n = 1317; higher education 1st year, n = 1232) and then looked at how these differences are associated with academic wel…	2024-04-19	13-24		93	APA PsycInfo	2019-04023-003	EBSCOhost
316	journalArticle	2021	Haverila, Matti; McLaughlin, Caitlin; Haverila, Kai Christian; Viskovics, Julio	Brand community motives and their impact on brand community engagement: Variations between diverse audiences	Management Decision		0025-1747	10.1108/MD-06-2020-0683	https://search.ebscohost.com/login.aspx?direct=true&AuthType=sso&db=psyh&AN=2021-90797-012&site=ehost-live&scope=site&custid=s6636215	Purpose: The purpose of this research is to compare two different sample populations (student and general) to determine the impact of brand community motives on brand community engagement. Design/methodology/approach: Two samples were drawn for the purpose of the current research. The first sample was drawn among the members of various brand communities from a general North American population sa…	2021	2286-2308	9	59	APA PsycInfo	2021-90797-012	EBSCOhost
317	journalArticle	2024	Busetta, Giovanni; Campolo, Maria Gabriella; Panarello, Demetrio	Changes in daily life habits during covid-19 and their transitory and permanent effects on italian university students’ anxiety level	Applied Research in Quality of Life		1871-2584	10.1007/s11482-024-10304-1	https://search.ebscohost.com/login.aspx?direct=true&AuthType=sso&db=psyh&AN=2024-66279-001&site=ehost-live&scope=site&custid=s6636215	The COVID-19 pandemic has produced increases in mental distress, correlated with fear about the future, economic outlook, labor market situation, restriction of individual freedom and behavioral changes. While some of these are associated with the perceived risk of infection, others are linked to the restrictive measures imposed to limit infections. Whatever the reason behind it, the main questio…	2024-03-15				APA PsycInfo	2024-66279-001	EBSCOhost
318	journalArticle	2018	Ihle, Andreas; Oris, Michel; Sauter, Julia; Rimmele, Ulrike; Kliegel, Matthias	Cognitive reserve and social capital accrued in early and midlife moderate the relation of psychological stress to cognitive performance in old age	Dementia and Geriatric Cognitive Disorders		1420-8008	10.1159/000488052	https://search.ebscohost.com/login.aspx?direct=true&AuthType=sso&db=psyh&AN=2018-33020-005&site=ehost-live&scope=site&custid=s6636215	Aims: The present study set out to investigate the relation of psychological stress to cognitive performance and its interplay with key life course markers of cognitive reserve and social capital in a large sample of older adults. Methods: We assessed cognitive performance (verbal abilities and processing speed) and psychological stress in 2,812 older adults. The Participants reported information…	2018	190-197	45355	45	APA PsycInfo	2018-33020-005	EBSCOhost
319	journalArticle	2015	Filho, Edson; Tenenbaum, Gershon; Yang, Yanyun	Cohesion, team mental models, and collective efficacy: Towards an integrated framework of team dynamics in sport	Journal of Sports Sciences		0264-0414	10.1080/02640414.2014.957714	https://search.ebscohost.com/login.aspx?direct=true&AuthType=sso&db=psyh&AN=2015-04639-013&site=ehost-live&scope=site&custid=s6636215	A nomological network on team dynamics in sports consisting of a multiframework perspective is introduced and tested. The aim was to explore the interrelationship among cohesion, team mental models (TMMs), collective efficacy (CE) and perceived performance potential (PPP). Three hundred and forty college-aged soccer players representing 17 different teams (8 female and 9 male) participated in the…	2024-04-15	641-653	6	33	APA PsycInfo	2015-04639-013	EBSCOhost
320	journalArticle	2016	Zumeta, Larraitz N.; Oriol, Xavier; Telletxea, Saioa; Amutio, Alberto; Basabe, Nekane	Collective efficacy in sports and physical activities: Perceived emotional synchrony and shared flow	Frontiers in Psychology		1664-1078	10.3389/fpsyg.2015.01960	https://search.ebscohost.com/login.aspx?direct=true&AuthType=sso&db=psyh&AN=2016-18443-001&site=ehost-live&scope=site&custid=s6636215	This cross-sectional study analyzes the relationship between collective efficacy and two psychosocial processes involved in collective sport-physical activities. It argues that in-group identification and fusion with the group will affect collective efficacy (CE). A sample of 276 university students answered different scales regarding their participation in collective physical and sport activitie…	2016-01-05			6	APA PsycInfo	2016-18443-001	EBSCOhost
321	journalArticle	2024	Bai, Li; Wang, Ying Xian	Combating language and academic culture shocks—International students’ agency in mobilizing their cultural capital	Journal of Diversity in Higher Education		1938-8926	10.1037/dhe0000409	https://search.ebscohost.com/login.aspx?direct=true&AuthType=sso&db=psyh&AN=2022-48333-001&site=ehost-live&scope=site&custid=s6636215	International students undergo both language and academic culture shocks in their study in destination countries such as the UK, the US and Australia. However, most of the research on international students tends to adopt a deficit discourse when portraying this group of students. This research is a response to the call of researchers in the field for a paradigm shift that focuses on internationa…	2024-04-24	215-228	2	17	APA PsycInfo	2022-48333-001	EBSCOhost
322	journalArticle	2015	Schlesinger, T.; Studer, F.; Nagel, S.	Conditions for the career entry of swiss sports science graduates	Sport in Society		1743-0437	10.1080/17430437.2015.1024236	https://search.ebscohost.com/login.aspx?direct=true&AuthType=sso&db=psyh&AN=2015-51855-005&site=ehost-live&scope=site&custid=s6636215	The differentiation and commercialization of the sports domain means that graduates with sports science degrees have more and more occupational fields to choose from. On the other hand, formal admissions criteria are becoming less important in sports-related occupations. This means that graduates need to pursue specific strategies to successfully embark on a career. This article examines which fa…	2024-11-15	1222-1244	10	18	APA PsycInfo	2015-51855-005	EBSCOhost
323	journalArticle	1992	Partington, John T.; Shangi, Giselle M.	Developing and understanding of team psychology	International Journal of Sport Psychology		0047-0767		https://search.ebscohost.com/login.aspx?direct=true&AuthType=sso&db=psyh&AN=1993-15719-001&site=ehost-live&scope=site&custid=s6636215	Examined psychosocial elements of sports team psychology. Study 1, involving 15 experienced adult athletes, developed a team psychology questionnaire. In Study 2, 171 university and senior high school athletes (aged 17–25 yrs) completed the questionnaire. Results demonstrate that 7 team psychology elements (player ability and attitude, technical coaching leadership, interpersonal coaching leaders…	1992-01-01	28-47	1	23	APA PsycInfo	1993-15719-001	EBSCOhost
324	journalArticle	2005	Short, Sandra E.; Sullivan, Philip; Feltz, Deborah L.	Development and preliminary validation of the collective efficacy questionnaire for sports	Measurement in Physical Education and Exercise Science		1091-367X	10.1207/s15327841mpee0903_3	https://search.ebscohost.com/login.aspx?direct=true&AuthType=sso&db=psyh&AN=2005-10066-003&site=ehost-live&scope=site&custid=s6636215	This study presents the development and preliminary validation of the Collective Efficacy Questionnaire for Sports (CEQS). The study was conducted in 3 phases. In Phase 1, a 42-item questionnaire was developed and tested with 271 college-aged student-athletes. An exploratory factor analysis revealed 5 collective efficacy factors with 27 items retained. In Phase 2, again using college-aged student…	2005	181-202	3	9	APA PsycInfo	2005-10066-003	EBSCOhost
325	journalArticle	2002	Martin, Kathleen A.	Development and validation of the coaching staff cohesion scale	Measurement in Physical Education and Exercise Science		1091-367X	10.1207/S15327841MPEE0601_2	https://search.ebscohost.com/login.aspx?direct=true&AuthType=sso&db=psyh&AN=2003-05198-002&site=ehost-live&scope=site&custid=s6636215	This study was designed to examine the factors associated with the development of coaching staff cohesion of collegiate head and assistant coaches. In the content validity phase of the investigation, expert input was obtained to provide a theoretical base for the instrument. A 3-factor structure was proposed, and the Coaching Staff Cohesion Scale (CSCS) was developed. The construct validity of th…	2002	23-42	1	6	APA PsycInfo	2003-05198-002	EBSCOhost
326	journalArticle	2021	Gonzalez-Ramirez, Jimena; Mulqueen, Kerri; Zealand, Ruth; Silverstein, Sara; Reina, Christine; BuShell, Shawna; Ladda, Shawn	Emergency online learning: College students' perceptions during the COVID-19 pandemic	College Student Journal		0146-3934		https://search.ebscohost.com/login.aspx?direct=true&AuthType=sso&db=psyh&AN=2021-41860-005&site=ehost-live&scope=site&custid=s6636215	Students who took classes during Spring 2020 went through an unprecedented upheaval due to the impact of COVID-19 on their higher education experience. This research measured the impact and changes students experienced as they transitioned from the typical learning delivery of a traditional on-campus semester to an online learning delivery in response to COVID-19. Students completed an online sur…	2021	29-46	1	55	APA PsycInfo	2021-41860-005	EBSCOhost
327	journalArticle	2011	Lee, Jae-Shin; Cho, Hichang	Factors affecting information seeking and evaluation in a distributed learning environment	Journal of Educational Technology & Society		1176-3647		https://search.ebscohost.com/login.aspx?direct=true&AuthType=sso&db=psyh&AN=2012-24260-018&site=ehost-live&scope=site&custid=s6636215	The purpose of this study was to identify and analyze the processes of seeking information online and evaluating this information. We hypothesized that individuals’ social network, in-out group categorization, and cultural proclivity would influence their online information-seeking behavior. Also, we tested whether individuals differentiated information values based on the information source. A t…	2024-04-11	213-223	2	14	APA PsycInfo	2012-24260-018	EBSCOhost
328	journalArticle	2017	Browning, Kristine K.; Kue, Jennifer; Lyons, Felisha; Overcash, Janine	Feasibility of mind–body movement programs for cancer survivors	Oncology Nursing Forum		0190-535X	10.1188/17.ONF.446-456	https://search.ebscohost.com/login.aspx?direct=true&AuthType=sso&db=psyh&AN=2017-35944-004&site=ehost-live&scope=site&custid=s6636215	Purpose/Objectives: To evaluate mind–body movement exercise (MBME) classes (yoga, tai chi, and Qigong) for cancer survivors. Design: A single-group, repeated-measures design. Setting: The Ohio State University Wexner Medical Center–Arthur G. James Cancer Hospital in Columbus. Sample: 33 adult cancer survivors, with any cancer diagnosis, participating in MBME classes. Methods: The researchers soug…	2024-07-17	446-456	4	44	APA PsycInfo	2017-35944-004	EBSCOhost
329	journalArticle	2021	Gesualdo, Chrys; Pinquart, Martin	Health behaviors of german university freshmen during COVID-19 in association with health behaviors of close social ties, living arrangement, and time spent with peers	Health Psychology and Behavioral Medicine		2164-2850	10.1080/21642850.2021.1947291	https://search.ebscohost.com/login.aspx?direct=true&AuthType=sso&db=psyh&AN=2021-67752-001&site=ehost-live&scope=site&custid=s6636215	Objective: The start of university is a critical period for health risk behavior (i.e. eating, physical activity, alcohol use) which can be influenced by expectations and by environmental factors such as living arrangement, health behaviors of close social ties (i.e. parents, partners, peers), and time spent with peers. We investigated associations between environmental factors and current/expect…	2024-12-21	582-599	1	9	APA PsycInfo	2021-67752-001	EBSCOhost
330	journalArticle	2018	Sano, Akane; Taylor, Sara; McHill, Andrew W.; Phillips, Andrew J. K.; Barger, Laura K.; Klerman, Elizabeth; Picard, Rosalind	Identifying objective physiological markers and modifiable behaviors for self-reported stress and mental health status using wearable sensors and mobile phones: Observational study	Journal of Medical Internet Research		1439-4456	10.2196/jmir.9410	https://search.ebscohost.com/login.aspx?direct=true&AuthType=sso&db=psyh&AN=2018-57141-001&site=ehost-live&scope=site&custid=s6636215	Background: Wearable and mobile devices that capture multimodal data have the potential to identify risk factors for high stress and poor mental health and to provide information to improve health and well-being. Objective: We developed new tools that provide objective physiological and behavioral measures using wearable sensors and mobile phones, together with methods that improve their data int…	2018-06-08		6	20	APA PsycInfo	2018-57141-001	EBSCOhost
331	journalArticle	2021	Bulut, Necati Serkut; Yorguner, Ne?e; Akvardar, Y?ld?z	Impact of COVID-19 on the life of higher-education students in istanbul: Relationship between social support, health-risk behaviors, and mental/academic well-being	Alpha Psychiatry		2757-8038	10.5152/alphapsychiatry.2021.21319	https://search.ebscohost.com/login.aspx?direct=true&AuthType=sso&db=psyh&AN=2022-72057-003&site=ehost-live&scope=site&custid=s6636215	Objective: This study aimed to draw a general picture of the impact of the coronavirus disease 2019 (COVID-19) pandemic on the life of higher-education students in ?stanbul, with specific emphasis on the relationship between students’ social support systems, health-risk behaviors, and mental/academic well-being. Methods: A total of 2583 higher-education students from different fields of study par…	2021	291-300	6	22	APA PsycInfo	2022-72057-003	EBSCOhost
332	journalArticle	2016	Afifi, Tracie O.; MacMillan, Harriet L.; Taillieu, Tamara; Turner, Sarah; Cheung, Kristene; Sareen, Jitender; Boyle, Michael H.	Individual- and relationship-level factors related to better mental health outcomes following child abuse: Results from a nationally representative canadian sample	The Canadian Journal of Psychiatry / La Revue canadienne de psychiatrie		0706-7437	10.1177/0706743716651832	https://search.ebscohost.com/login.aspx?direct=true&AuthType=sso&db=psyh&AN=2016-55145-005&site=ehost-live&scope=site&custid=s6636215	Objective: Child abuse can have devastating mental health consequences. Fortunately, not all individuals exposed to child abuse will suffer from poor mental health. Understanding what factors are related to good mental health following child abuse can provide evidence to inform prevention of impairment. Our objectives were to 1) describe the prevalence of good, moderate, and poor mental health am…	2024-12-16	776-788	12	61	APA PsycInfo	2016-55145-005	EBSCOhost
333	journalArticle	2011	Jenkins, Jayne M.; Alderman, Brandon L.	Influence of sport education on group cohesion in university physical education	Journal of Teaching in Physical Education		0273-5024		https://search.ebscohost.com/login.aspx?direct=true&AuthType=sso&db=psyh&AN=2011-19940-001&site=ehost-live&scope=site&custid=s6636215	The Sport Education (SE) curricular model incorporated within university physical education Basic Instruction Program (BIP) may increase group cohesion. This study’s purpose was to identify student perceptions of a BIP course taught within SE, and investigate group cohesion in differing activity content. Participants included 430 students enrolled in 25 BIP classes delivered in SE. A mixed method…	2024-07-11	214-230	3	30	APA PsycInfo	2011-19940-001	EBSCOhost
334	journalArticle	2021	McMullan, Ilona I.; Bunting, Brendan P.; Burns, Annette; Smith, Lee; Cunningham, Connor; O'Sullivan, Roger; Blackburn, Nicole E.; Wilson, Jason J.; Tully, Mark A.	Is physical activity associated with loneliness or social isolation in older adults? Results of a longitudinal analysis using the irish longitudinal study on ageing	Journal of Aging and Physical Activity		1063-8652	10.1123/japa.2020-0159	https://search.ebscohost.com/login.aspx?direct=true&AuthType=sso&db=psyh&AN=2021-99620-002&site=ehost-live&scope=site&custid=s6636215	Social relationships are central to the health and well-being of older adults. Evidence exploring the association of physical activity (PA) with social isolation and loneliness is limited. This study uses a path analysis to investigate the longitudinal association between loneliness and social isolation with PA using the Irish Longitudinal Study on Ageing. Higher levels of social isolation measur…	2024-08-21	562-572	4	29	APA PsycInfo	2021-99620-002	EBSCOhost
335	journalArticle	2016	Lee, Seungyoon; Chung, Jae Eun; Park, Namkee	Linking cultural capital with subjective well-being and social support: The role of communication networks	Social Science Computer Review		0894-4393	10.1177/0894439315577347	https://search.ebscohost.com/login.aspx?direct=true&AuthType=sso&db=psyh&AN=2016-10445-003&site=ehost-live&scope=site&custid=s6636215	This study examines the ways in which different forms of cultural capital are associated with college students’ subjective well-being and social support. Results show that when social capital is accounted for, cultural capital derived from sports participation was positively associated with subjective well-being and social support. Further, the size and density of discussion networks about cultur…	2024-04-16	172-196	2	34	APA PsycInfo	2016-10445-003	EBSCOhost
336	journalArticle	2018	Klaiber, Patrick; Whillans, Ashley V.; Chen, Frances S.	Long‐term health implications of students’ friendship formation during the transition to university	Applied Psychology: Health and Well-Being		1758-0846	10.1111/aphw.12131	https://search.ebscohost.com/login.aspx?direct=true&AuthType=sso&db=psyh&AN=2018-33047-001&site=ehost-live&scope=site&custid=s6636215	Background: The transition to university is a major life change wherein young adults’ primary support system shifts from the family to peers. Can change in social integration (operationalised as number of friends) during the first term at university contribute to students’ health years later, and if so, how? Methods: The friendship formation of 67 students at a large Canadian university was asses…	2024-07-18	290-308	2	10	APA PsycInfo	2018-33047-001	EBSCOhost
337	journalArticle	2022	Beasley, Elizabeth A.; Scott, Theresa L.; Pachana, Nancy A.	Making meaning of integrated care during a pandemic: Learning from older adults	Clinical Gerontologist: The Journal of Aging and Mental Health		0731-7115	10.1080/07317115.2021.1933291	https://search.ebscohost.com/login.aspx?direct=true&AuthType=sso&db=psyh&AN=2021-55707-001&site=ehost-live&scope=site&custid=s6636215	Objectives: The aim of the current study was to investigate meaning-making in 57 older predominantly female adults (M = 72.68) required to temporarily cease attending a university-affiliated integrated care clinic in Australia with a focus on exercise and well-being due to COVID-19 restrictions, specifically regarding consequential grief, loss, hopelessness, and loss of purpose. Methods: Quantita…	2024-01-22	171-187	1	45	APA PsycInfo	2021-55707-001	EBSCOhost
338	journalArticle	1999	Twenge, Jean M.	Mapping gender: The multifactorial approach and the organization of gender-related attributes	Psychology of Women Quarterly		0361-6843	10.1111/j.1471-6402.1999.tb00377.x	https://search.ebscohost.com/login.aspx?direct=true&AuthType=sso&db=psyh&AN=1999-01372-002&site=ehost-live&scope=site&custid=s6636215	Recent theoretical and empirical work on gender-related attributes suggests a multifactorial approach, with masculine and feminine characteristics composed of many different areas: instrumentality/expressiveness in personality, occupations and leisure interests, physical/material attributes, stylistic and symbolic behaviors, social relationships, feminist attitudes, and self-rated masculinity/fem…	1999-09-01	485-502	3	23	APA PsycInfo	1999-01372-002	EBSCOhost
339	journalArticle	2024	Lemyre, Ana?s; Chrisinger, Benjamin W.; Palmer-Cooper, Emma; Messina, Jane P.	Mental wellbeing among higher education students in England during the pandemic: A longitudinal study of COVID‐19 experiences, social connectedness and greenspace use	British Educational Research Journal		0141-1926	10.1002/berj.3976	https://search.ebscohost.com/login.aspx?direct=true&AuthType=sso&db=psyh&AN=2024-92636-018&site=ehost-live&scope=site&custid=s6636215	The COVID‐19 pandemic control measures substantially impacted the life of university students in the UK. While multiple studies investigated early stages of the pandemic, focusing on risk factors for depression and anxiety, fewer studies assessed later phases of the pandemic or examined positive protective factors for mental wellbeing. Our longitudinal study investigated changes and associations …	2024-06-24	1281-1307	3	50	APA PsycInfo	2024-92636-018	EBSCOhost
340	journalArticle	2020	Alsalhe, Tareq A.; Aljaloud, Sulaiman O.; Chalghaf, Nasr; Guelmami, Noomen; Alhazza, Dallal W.; Azaiez, Fairouz; Bragazzi, Nicola Luigi	Moderation effect of physical activity on the relationship between fear of COVID-19 and general distress: A pilot case study in arabic countries	Frontiers in Psychology		1664-1078	10.3389/fpsyg.2020.570085	https://search.ebscohost.com/login.aspx?direct=true&AuthType=sso&db=psyh&AN=2020-75824-001&site=ehost-live&scope=site&custid=s6636215	Aims: This study aimed to investigate the effects of the fear of COVID-19, level of physical activity, and gender on negative stress (distress) in an Arab population by means of structural equations based on partial least squares. Materials and Methods: The sample population comprised of 459 participants from four Arab countries (age M = 33.02, SD = 8.46; n = 237 women and n = 222 men). The level…	2020-09-23			11	APA PsycInfo	2020-75824-001	EBSCOhost
341	journalArticle	2024	Helzer, Erik G.; Cohen, Taya R.; Kim, Yeonjeong; Iorio, Alessandro; Aven, Brandy	Moral beacons: Understanding moral character and moral influence	Journal of Personality		0022-3506	10.1111/jopy.12865	https://search.ebscohost.com/login.aspx?direct=true&AuthType=sso&db=psyh&AN=2023-98635-001&site=ehost-live&scope=site&custid=s6636215	Objective: We introduce the concept of moral beacons—individuals who are higher in moral character than their peers and prominent within their social environment—and examine the degree to which moral beacons increase the moral awareness of their peers. Background: Using data from cohorts of students in graduate business education across two universities, we applied theory and methods from organiz…	2024-06-24	735-752	3	92	APA PsycInfo	2023-98635-001	EBSCOhost
342	journalArticle	2016	Child, Stephanie T.; Schoffman, Danielle E.; Kaczynski, Andrew T.; Forthofer, Melinda; Wilcox, Sara; Baruth, Meghan	Neighborhood attributes associated with the social environment	American Journal of Health Promotion		0890-1171		https://search.ebscohost.com/login.aspx?direct=true&AuthType=sso&db=psyh&AN=2016-54701-007&site=ehost-live&scope=site&custid=s6636215	Purpose: To examine the association between specific attributes of neighborhood environments and four social environment measures. Design: Data were collected as part of a baseline survey among participants enrolling in a walking intervention. Setting: Participants were recruited from a metropolitan area in a Southeastern state. Subjects: Participants (n = 294) were predominantly African-American…	2024-11-16	634-637	8	30	APA PsycInfo	2016-54701-007	EBSCOhost
343	journalArticle	2019	Gyasi, Razak M.; Yeboah, Abigail Assuamah; Mensah, Charlotte Monica; Ouedraogo, Ramatou; Addae, Evelyn Aboagye	Neighborhood, social isolation and mental health outcome among older people in ghana	Journal of Affective Disorders		0165-0327	10.1016/j.jad.2019.08.024	https://search.ebscohost.com/login.aspx?direct=true&AuthType=sso&db=psyh&AN=2019-62700-025&site=ehost-live&scope=site&custid=s6636215	Objective: Loneliness and living alone have been strongly related to mental health but limited empirical evidence of these relationships exists among older people in Ghana. We examine the pathways of independent and interactive impacts of loneliness and living alone on psychological distress (PD) risk among older people in Ghana and to investigate whether the associations are moderated by neighbo…	2019-12-01	154-163		259	APA PsycInfo	2019-62700-025	EBSCOhost
344	journalArticle	2013	Bianco, Aida; Zucco, Rossella; Nobile, Carmelo Giuseppe A.; Pileggi, Claudia; Pavia, Maria	Parents seeking health-related information on the internet: Cross-sectional study	Journal of Medical Internet Research		1439-4456	10.2196/jmir.2752	https://search.ebscohost.com/login.aspx?direct=true&AuthType=sso&db=psyh&AN=2013-41343-021&site=ehost-live&scope=site&custid=s6636215	Background: The Internet represents an increasingly common source of health-related information, and it has facilitated a wide range of interactions between people and the health care delivery system. Objective: To establish the extent of Internet access and use to gather information about health topics and the potential implications to health care among the adult population in Calabria region, I…	2024-09-13	268-277	9	15	APA PsycInfo	2013-41343-021	EBSCOhost
345	journalArticle	1993	Clancy, Stephanie M.; Dollinger, Stephen J.	Photographic depictions of the self: Gender and age differences in social connectedness	Sex Roles: A Journal of Research		0360-0025	10.1007/BF00289322	https://search.ebscohost.com/login.aspx?direct=true&AuthType=sso&db=psyh&AN=1994-21234-001&site=ehost-live&scope=site&custid=s6636215	Used the autophotography method (R. C. Ziller, 1990) with 59 male and 142 female college students (aged 18–49 yrs) to test for gender differences in social connectedness. Relative to men, women included more pictures of self-with-others, people smiling, people touching, groups of people, and family in their autophotographic essays. Relative to women, men had more photos of the self-alone and more…	1993-10-01	477-495	45481	29	APA PsycInfo	1994-21234-001	EBSCOhost
346	journalArticle	2011	Yu, Ge; Renton, Adrian; Wall, Martin; Estacio, Emee; Cawley, Justine; Datta, Pratibha	Prevalence of low physical activity and its relation to social environment in deprived areas in the london borough of redbridge	Social Indicators Research		0303-8300	10.1007/s11205-010-9745-x	https://search.ebscohost.com/login.aspx?direct=true&AuthType=sso&db=psyh&AN=2011-22731-007&site=ehost-live&scope=site&custid=s6636215	Achieving adequate levels of physical activity (PA) is important to maintain health and prevent chronic disease. The costs of inadequate physical activity to the NHS have been estimated at over a billion pounds annually. While socio-demographic characteristics such as age, sex and ethnicity have been reported to be associated with different levels of PA, there is evidence that people’s social env…	2024-11-11	311-322	2	104	APA PsycInfo	2011-22731-007	EBSCOhost
347	journalArticle	2011	Martínez, Julio Román; Guillén, Félix; Feltz, Deborah	Psychometric properties of the spanish version of the collective efficacy questionnaire for sports	Psicothema		0214-9915		https://search.ebscohost.com/login.aspx?direct=true&AuthType=sso&db=psyh&AN=2011-15648-024&site=ehost-live&scope=site&custid=s6636215	The present study analyses the psychometric properties of the Spanish version of the Collective Efficacy Questionnaire in Sports (CEQS). The sample comprises 312 athletes (167 males and 145 females), with a mean age of 24.09 (SD = 6.67), with diverse performance levels (professional, semiprofessional and university level), all practitioners of team sports. The factor structure of the questionnair…	2024-08-11	503-509	3	23	APA PsycInfo	2011-15648-024	EBSCOhost
348	journalArticle	2011	Romans, Sarah; Cohen, Marsha; Forte, Tonia	Rates of depression and anxiety in urban and rural canada	Social Psychiatry and Psychiatric Epidemiology: The International Journal for Research in Social and Genetic Epidemiology and Mental Health Services		0933-7954	10.1007/s00127-010-0222-2	https://search.ebscohost.com/login.aspx?direct=true&AuthType=sso&db=psyh&AN=2011-12186-005&site=ehost-live&scope=site&custid=s6636215	Background: Studies of urban–rural differences in rates of non-psychotic psychiatric disorders have produced contradictory results, with some finding higher urban rates and others no difference. Aims: This study aimed to compare geographic variability of rates of depression and three anxiety disorders in a large, random community sample of Canadian residents. Method: Data from the 2002 Canadian C…	2024-07-11	567-575	7	46	APA PsycInfo	2011-12186-005	EBSCOhost
349	journalArticle	2020	Herbert, Cornelia; Meixner, Friedrich; Wiebking, Christine; Gilg, Verena	Regular physical activity, short-term exercise, mental health, and well-being among university students: The results of an online and a laboratory study	Frontiers in Psychology		1664-1078	10.3389/fpsyg.2020.00509	https://search.ebscohost.com/login.aspx?direct=true&AuthType=sso&db=psyh&AN=2020-41608-001&site=ehost-live&scope=site&custid=s6636215	The health benefits of regular physical activity and aerobic exercise are undisputed in the literature. The present series of pilot studies had two major objectives: (a) examine mental health, well-being, and regular physical activity of university students and (b) explore the potential health benefits of short-term aerobic exercise on university students in an online and a laboratory study. Ment…	2020-05-26			11	APA PsycInfo	2020-41608-001	EBSCOhost
350	journalArticle	1987	Morgan, David L.	Rehabilitating a technique to measure perceived social networks	Social Networks		0378-8733	10.1016/0378-8733(87)90010-4	https://search.ebscohost.com/login.aspx?direct=true&AuthType=sso&db=psyh&AN=1988-26469-001&site=ehost-live&scope=site&custid=s6636215	Addressed problems arising from lumper–splitter differences in card-sort methods of perceiving the structure of social networks estimating their magnitude and controlling for their effects. Card-sort data were supplied by 12 active members of a college sports team. The magnitude of lumper–splitter differences depended on the metric used to capture overlaps in perceptions, with the Pairbonds measu…	1987-06-01	135-152	2	9	APA PsycInfo	1988-26469-001	EBSCOhost
351	journalArticle	2022	Crandall, Carolyn J.; Larson, Joseph; Wiley Cene, Crystal; Bellettiere, John; Laddu, Deepika; Jackson, Rebecca D.; Schumacher, Benjamin T.; Stefanick, Marcia L.	Relationship of social connectedness with decreasing physical activity during the COVID-19 pandemic among older women participating in the women’s health initiative study	The Journals of Gerontology: Series A: Biological Sciences and Medical Sciences		1079-5006	10.1093/gerona/glac108	https://search.ebscohost.com/login.aspx?direct=true&AuthType=sso&db=psyh&AN=2023-34097-004&site=ehost-live&scope=site&custid=s6636215	Background: Aging is generally accompanied by decreasing physical activity (PA), which is associated with a decline in many health parameters, leading to recommendations for older adults to increase or at least maintain PA. Methods: We determined relationships between social connectedness and decreasing or increasing PA levels during the coronavirus disease 2019 pandemic among 41 443 participants…	2024-12-22	S22-S30	Suppl 1	77	APA PsycInfo	2023-34097-004	EBSCOhost
352	journalArticle	2003	Mandich, A. D.; Polatajko, H. J.; Rodger, S.	Rites of passage: Understanding participation of children with developmental coordination disorder	Human Movement Science		0167-9457	10.1016/j.humov.2003.09.011	https://search.ebscohost.com/login.aspx?direct=true&AuthType=sso&db=psyh&AN=2003-10539-010&site=ehost-live&scope=site&custid=s6636215	This qualitative study explored the impact of the developmental coordination disorder (DCD) and the importance of participation for children with DCD from the perspective of the parent. Twelve in-depth interviews were conducted with parents of children with DCD who attended a university clinic specializing in using the Cognitive Orientation to daily Occupational Performance (COOP) approach, a cog…	2024-11-03	583-595	45387	22	APA PsycInfo	2003-10539-010	EBSCOhost
353	journalArticle	2012	Clopton, Aaron W.	Social capital, gender, and the student athlete	Group Dynamics: Theory, Research, and Practice		1089-2699	10.1037/a0028376	https://search.ebscohost.com/login.aspx?direct=true&AuthType=sso&db=psyh&AN=2012-23733-001&site=ehost-live&scope=site&custid=s6636215	Despite battling perceptions of isolation from the overall college campus, student athletes often report higher social outcomes, such as a greater sense of community, than nonathletes. However, research has also begun to show an intricate networking within these worlds as female student athletes interact more with their peers on campus than do male student athletes, and White student athletes are…	2024-12-12	272-288	4	16	APA PsycInfo	2012-23733-001	EBSCOhost
354	journalArticle	2009	Armstrong, Shelley; Oomen-Early, Jody	Social connectedness, self-esteem, and depression symptomatology among collegiate athletes versus nonathletes	Journal of American College Health		0744-8481	10.3200/JACH.57.5.521-526	https://search.ebscohost.com/login.aspx?direct=true&AuthType=sso&db=psyh&AN=2009-04011-006&site=ehost-live&scope=site&custid=s6636215	Objective: The authors compared collegiate athletes and nonathletes to see whether there were significant differences in the perceived levels of social connectedness, self-esteem, and depression and if an interaction among the variables of athlete status, gender, GPA, BMI, and levels of weekly exercise and sleep were associated with depression symptomatology. Participants: Participants were 227 c…	2024-03-09	521-526	5	57	APA PsycInfo	2009-04011-006	EBSCOhost
355	journalArticle	2015	Ulvick, Jocelyn D.; Spink, Kevin S.	Social provisions and young women’s health-related physical activity	Women & Health		0363-0242	10.1080/03630242.2015.1061093	https://search.ebscohost.com/login.aspx?direct=true&AuthType=sso&db=psyh&AN=2015-47746-007&site=ehost-live&scope=site&custid=s6636215	Understanding the factors involved in being active enough for health benefits is necessary to promote health-related physical activity. Given the documented role of social support in women’s activity (Molloy et al. 2010), this study examined the relationship between Weiss’s (1974) social provisions and health-related physical activity in young women. College undergraduate women (N = 136) from a k…	2024-11-15	960-974	8	55	APA PsycInfo	2015-47746-007	EBSCOhost
356	journalArticle	2016	Hayton, John	Sports volunteering on university-led outreach projects: A space for developing social capital?	Journal of Sport & Social Issues		0193-7235	10.1177/0193723515576598	https://search.ebscohost.com/login.aspx?direct=true&AuthType=sso&db=psyh&AN=2016-00008-003&site=ehost-live&scope=site&custid=s6636215	The focus of this article centers around an established universities sports outreach program—the Sport Universities North East England (SUNEE) project—and explores how its core workforce, student volunteers, perceive that they develop effective working relationships with the project’s 'hard-to-reach' clients. The SUNEE project represents an alliance between the region’s five universities to tackl…	2024-02-16	38-61	1	40	APA PsycInfo	2016-00008-003	EBSCOhost
357	journalArticle	2020	Kamei, Tomoko; Meguro, Satomi; Yamamoto, Yuko; Kanamori, Takuya	St luke’s intergenerational day program; nagomi-no-kai (harmonized program)	Journal of Intergenerational Relationships		1535-0770	10.1080/15350770.2020.1709952	https://search.ebscohost.com/login.aspx?direct=true&AuthType=sso&db=psyh&AN=2020-24794-001&site=ehost-live&scope=site&custid=s6636215	Nagomi-no-kai is a weekly intergenerational after-school type day program offered by the St. Luke’s International University (SLIU) (formerly, St. Luke’s College of Nursing) to its surrounding community located in the central part of Tokyo. It was launched in 2007 as a nursing faculty-led community program. This program was initiated as a project for the development of people-centered care (PCC) …	2024-01-20	106-112	1	18	APA PsycInfo	2020-24794-001	EBSCOhost
358	journalArticle	2022	Domene, Pablo A.; Morley, Sheriden	Stepping into salsa culture: An experiential account of engaging with a university non-credit dance programme	Research in Dance Education		1464-7893	10.1080/14647893.2021.1980527	https://search.ebscohost.com/login.aspx?direct=true&AuthType=sso&db=psyh&AN=2022-42744-007&site=ehost-live&scope=site&custid=s6636215	Salsa is a popular form of partnered social dance with a distinct Latinx identity. In the qualitative literature, the experience of involvement in Salsa has been explored within a community-based setting in a cultural and health promotion context. How students experience engaging with Salsa, as a social dance when instruction is provided within a university environment and delivered as non-formal…	2024-03-22	91-107	1	23	APA PsycInfo	2022-42744-007	EBSCOhost
359	journalArticle	2024	Shi Jie, Shi	The effects of goal-setting intervention with mobile apps on behavioral regulation and life quality	International Journal of Human-Computer Interaction		1044-7318	10.1080/10447318.2024.2362490	https://search.ebscohost.com/login.aspx?direct=true&AuthType=sso&db=psyh&AN=2024-98063-001&site=ehost-live&scope=site&custid=s6636215	This study aims to evaluate the effectiveness of a mobile-based goal-setting intervention among university students compared to the control group. The main hypothesis of the study was that the intervention would affect the behavioral regulation and life quality of students. The participants of this study were first-year economics students from a Chinese university. The research method was a quest…	2024-06-14				APA PsycInfo	2024-98063-001	EBSCOhost
360	journalArticle	1990	Widmeyer, W. Neil; Brawley, Lawrence R.; Carron, Albert V.	The effects of group size in sport	Journal of Sport & Exercise Psychology		0895-2779	10.1123/jsep.12.2.177	https://search.ebscohost.com/login.aspx?direct=true&AuthType=sso&db=psyh&AN=1990-29775-001&site=ehost-live&scope=site&custid=s6636215	Describes 2 studies with 216 university students. In Study 1, teams of 3, 6, and 9 Ss participated in a 3-on-3 basketball league. Ss completed a group environment questionnaire. Team size was related to pre- and postseason task cohesion and postseason social cohesion. Study 2 determined effects of action-unit size (number from one team on the field of action) on enjoyment and cohesion. Enjoyment …	1990-06-01	177-190	2	12	APA PsycInfo	1990-29775-001	EBSCOhost
361	journalArticle	2021	Ta?, Zeki; ?nal, Ay?e; D?nmez, Ahmet; Hergüner, Gülten; Yaman, ?etin	The predictive of social networks-based learning in physical education and sports teachers: The big five personality	TOJET: The Turkish Online Journal of Educational Technology		2146-7242		https://search.ebscohost.com/login.aspx?direct=true&AuthType=sso&db=psyh&AN=2022-74109-007&site=ehost-live&scope=site&custid=s6636215	Aim: In this research, it was aimed to investigate whether the big five personality traits are predictive of using social networks. Method: The research, which was designed with the correlational survey model, had a total of 203 ( χ age = 21.36±2.88), 101 females ( χ age=21.40±3.06), 102 males ( χ age=21.32±2.70) that was selected by easy sampling and aged between 18 and 39, who studied at Sakary…	2024-07-21	92-100	3	20	APA PsycInfo	2022-74109-007	EBSCOhost
362	journalArticle	2019	Alshehri, Abdullah Ghurm; Mohamed, Ahmed Mohamed Abdel Salam	The relationship between electronic gaming and health, social relationships, and physical activity among males in saudi arabia	American Journal of Men's Health		1557-9883	10.1177/1557988319873512	https://search.ebscohost.com/login.aspx?direct=true&AuthType=sso&db=psyh&AN=2019-55421-001&site=ehost-live&scope=site&custid=s6636215	Physical and psychological effects of playing computer games cannot be ignored. Electronic games are considered to be an influential factor in growth, personality development, and positive sociability of children, and game duration has been associated with increased aggression, reduced mental health, and higher BMI. The aim of the present study was to explore the relationship between electronic g…	2024-08-19		4	13	APA PsycInfo	2019-55421-001	EBSCOhost
363	journalArticle	1997	Shields, David Lyle Light; Gardner, Douglas E.; Bredemeier, Brenda Jo Light; Bostro, Alan	The relationship between leadership behaviors and group cohesion in team sports	The Journal of Psychology: Interdisciplinary and Applied		0022-3980	10.1080/00223989709601964	https://search.ebscohost.com/login.aspx?direct=true&AuthType=sso&db=psyh&AN=1997-03593-007&site=ehost-live&scope=site&custid=s6636215	The relationship between leadership behaviors and team cohesion among baseball and softball players at 2 school levels was analyzed in relation to predictions based on P. Chelladurai and A. V. Carron's (1978) Multidimensional Model of Leadership (MML). 111 high school (aged 13–19 yrs) and 196 college athletes (aged 18–33 yrs) completed the perceived and preferred versions of the Leadership Scale …	1997-03-01	196-210	2	131	APA PsycInfo	1997-03593-007	EBSCOhost
364	journalArticle	2018	Lee, Chungsup; Sung, Yoon-Tae; Zhou, Yilun; Lee, Sunwoo	The relationships between the seriousness of leisure activities, social support and school adaptation among asian international students in the US	Leisure Studies		0261-4367	10.1080/02614367.2017.1339289	https://search.ebscohost.com/login.aspx?direct=true&AuthType=sso&db=psyh&AN=2018-07662-007&site=ehost-live&scope=site&custid=s6636215	Although social support is a significant contributor of school adaptation, Asian international students tend to have a lack of social support. To build up social support, leisure engagement could be an effective way for Asian international students. In particular, taking leisure seriously may have important effects on Asian international students to build strong social networks and obtain a sense…	2024-03-18	197-210	2	37	APA PsycInfo	2018-07662-007	EBSCOhost
365	journalArticle	2018	Patterson, Megan S.; Goodson, Patricia	The role of ego networks in compulsive exercise behavior among a sample of college sorority women	Journal of Physical Activity & Health		1543-3080	10.1123/jpah.2017-0570	https://search.ebscohost.com/login.aspx?direct=true&AuthType=sso&db=psyh&AN=2018-54189-005&site=ehost-live&scope=site&custid=s6636215	Background: Compulsive exercise (CE) is a harmful form of exercise that elevates the risk of developing/sustaining clinical eating disorders. College-aged sorority women are especially prone to CE. Due to the pronounced impact social relationships have on college students’ behavior, this study aims to examine personal networks and CE among a sample of sorority women through an egocentric network …	2024-10-18	755-762	10	15	APA PsycInfo	2018-54189-005	EBSCOhost
366	journalArticle	2021	Navandar, Archit; Frías López, Daniel; Alejo, Lidia B.	The use of instagram in the sports biomechanics classroom	Frontiers in Psychology		1664-1078	10.3389/fpsyg.2021.711779	https://search.ebscohost.com/login.aspx?direct=true&AuthType=sso&db=psyh&AN=2021-80506-001&site=ehost-live&scope=site&custid=s6636215	Students in higher education habitually use mobile devices such as smartphones and tablets, specifically using social networks on them for staying updated on current affairs, communication between one another, and entertainment. However, its use as a potential medium for learning especially in times of distance learning has not been studied in depth. Instagram is the fastest growing social networ…	2021-08-12			12	APA PsycInfo	2021-80506-001	EBSCOhost
367	journalArticle	2021	Mu?oz-Arroyave, Verónica; Lavega-Burgués, Pere; Costes Rodríguez, Antoni; Ambrós, Queralt Prat; Bardavío, Jorge Serna	University students’ affective experiences while playing: A qualitative perspective	Current Psychology: A Journal for Diverse Perspectives on Diverse Psychological Issues		1046-1310	10.1007/s12144-018-0028-z	https://search.ebscohost.com/login.aspx?direct=true&AuthType=sso&db=psyh&AN=2018-53755-001&site=ehost-live&scope=site&custid=s6636215	The aim of this study was to interpret university students’ affective experiences while taking part in two practical sessions based on cooperative and psychomotor games with and without competition. Six students of physical education and sport took part in the study. The validated Games and Emotions Scale (GES) questionnaire was used, which was completed at the beginning and at the end of each se…	2024-03-21	1133-1143	3	40	APA PsycInfo	2018-53755-001	EBSCOhost
368	journalArticle	2021	Puhakka, Riikka	University students’ participation in outdoor recreation and the perceived well-being effects of nature	Journal of Outdoor Recreation and Tourism		2213-0799	10.1016/j.jort.2021.100425	https://search.ebscohost.com/login.aspx?direct=true&AuthType=sso&db=psyh&AN=2022-12144-001&site=ehost-live&scope=site&custid=s6636215	It is increasingly recognized that interacting with nature promotes well-being and health for both adults and children. Less is known about the role of nature in people's everyday lives during emerging adulthood which means the shift from adolescence to young adulthood. This study examines university students' participation in outdoor recreation and the perceived well-being effects of nature. The…	2024-12-21	45300		36	APA PsycInfo	2022-12144-001	EBSCOhost
369	journalArticle	2019	Kosoko-Lasaki, Omofolasade; Ekúndayò, Olúgbémiga T.; Smith, Jeffrey; Ochuba, Olivia; Hayashi, Gavin; Sanders, Raheem; Brown, Richard; Stone, John R.	Urban minority community safety and its impact on physical activity: The center for promoting health and health equity-racial and ethnic approaches to community health (CPHHE-REACH) initiative	Journal of the National Medical Association		0027-9684	10.1016/j.jnma.2019.01.001	https://search.ebscohost.com/login.aspx?direct=true&AuthType=sso&db=psyh&AN=2019-80259-015&site=ehost-live&scope=site&custid=s6636215	Background/Purpose: Daily physical activity is known to improve personal health and well-being and can often be influenced by one's living environment. A qualitative secondary data analysis of a focus group study, performed by the Creighton University Center for Promoting Health and Health Equity (CPHHE) – Racial and Ethnic Approaches to Community Health (REACH), assesses behavioral changes in in…	2024-06-19	334-344	3	111	APA PsycInfo	2019-80259-015	EBSCOhost
370	journalArticle	2002	Diener, Ed; Seligman, Martin E. P.	Very happy people	Psychological Science		0956-7976	10.1111/1467-9280.00415	https://search.ebscohost.com/login.aspx?direct=true&AuthType=sso&db=psyh&AN=2002-00774-015&site=ehost-live&scope=site&custid=s6636215	A sample of 222 undergraduates was screened for high happiness using multiple confirming assessment filters. The authors compare the upper 10% of consistently very happy people with average and very unhappy people. The very happy people were highly social, and had stronger romantic and other social relationships than less happy groups. They were more extroverted, more agreeable, and less neurotic…	2024-01-02	81-84	1	13	APA PsycInfo	2002-00774-015	EBSCOhost
371	journalArticle	2022	McEwan, Desmond; Crawford, Kaitlin L.	Why does teamwork execution breakdown? Experiences of university team sport athletes	Sport, Exercise, and Performance Psychology		2157-3905	10.1037/spy0000290	https://search.ebscohost.com/login.aspx?direct=true&AuthType=sso&db=psyh&AN=2022-37274-001&site=ehost-live&scope=site&custid=s6636215	Teamwork is a dynamic process that can fluctuate over a team’s time together, including within a competition. The purpose of the present study was to better understand why this process breaks down, whereby teams do not demonstrate effective teamwork execution. To do so, 18 British university athletes (11 men, 7 women; Mage = 21.4 years) from interdependent team sports were interviewed on two occa…	2024-11-22	459-476	4	11	APA PsycInfo	2022-37274-001	EBSCOhost
After deleting duplicate records
Number	Item Type	Publication Year	Author	Title	Publication Title	ISBN	ISSN	DOI	Abstract Note	Date	Pages	Issue	Volume	Volume	Deletion reason	Selector
1	journalArticle	1979	Berkman, L. F.; Syme, S. L.	Social networks, host resistance, and mortality: a nine-year follow-up study of alameda county residents	American Journal of Epidemiology			10.1093/oxfordjournals.aje.a112674		1979	186-204	2	109		No involve the college or university student population	GZ
2	journalArticle	1987	Morgan, David L.	Rehabilitating a technique to measure perceived social networks	Social Networks		0378-8733	10.1016/0378-8733(87)90010-4	Addressed problems arising from lumper–splitter differences in card-sort methods of perceiving the structure of social networks estimating their magnitude and controlling for their effects. Card-sort data were supplied by 12 active members of a college sports team. The magnitude of lumper–splitter differences depended on the metric used to capture overlaps in perceptions, with the Pairbonds measu…	1987	135-152	2	9	25	No focus on the relationship between measures of social capital and physical activity
3	journalArticle	1989	Hanson, B. S.; Isacsson, S. O.; Janzon, L.; Lindell, S. E.	Social network and social support influence mortality in elderly men	American Journal of Epidemiology			10.1093/oxfordjournals.aje.a115301		1989	100-111	1	130	11	No involve the college or university student population
4	journalArticle	1990	Widmeyer, W. Neil; Brawley, Lawrence R.; Carron, Albert V.	The effects of group size in sport	Journal of Sport & Exercise Psychology		0895-2779	10.1123/jsep.12.2.177	Describes 2 studies with 216 university students. In Study 1, teams of 3, 6, and 9 Ss participated in a 3-on-3 basketball league. Ss completed a group environment questionnaire. Team size was related to pre- and postseason task cohesion and postseason social cohesion. Study 2 determined effects of action-unit size (number from one team on the field of action) on enjoyment and cohesion. Enjoyment …	1990	177-190	2	12	34	No provide results on the relationship between measures of social capital and physical activityt
5	journalArticle	1992	Hanson, B. S.; Isacsson, S. O.	Social network, social support and regular leisure-time physical activity in elderly men: a population study of men born in 1914, malm?, sweden	European Journal of Public Health			10.1093/eurpub/2.1.16		1992	16-23	1	2	41	No involve the college or university student population
6	journalArticle	1992	Partington, John T.; Shangi, Giselle M.	Developing and understanding of team psychology	International Journal of Sport Psychology		0047-0767		Examined psychosocial elements of sports team psychology. Study 1, involving 15 experienced adult athletes, developed a team psychology questionnaire. In Study 2, 171 university and senior high school athletes (aged 17–25 yrs) completed the questionnaire. Results demonstrate that 7 team psychology elements (player ability and attitude, technical coaching leadership, interpersonal coaching leaders…	1992	28-47	1	23	25	No provide results on the relationship between measures of social capital and physical activityt
7	journalArticle	1993	Clancy, Stephanie M.; Dollinger, Stephen J.	Photographic depictions of the self: gender and age differences in social connectedness	Sex Roles: A Journal of Research		0360-0025	10.1007/BF00289322	Used the autophotography method (R. C. Ziller, 1990) with 59 male and 142 female college students (aged 18–49 yrs) to test for gender differences in social connectedness. Relative to men, women included more pictures of self-with-others, people smiling, people touching, groups of people, and family in their autophotographic essays. Relative to women, men had more photos of the self-alone and more…	1993	477-495	45481	29	17	No focus on the relationship between measures of social capital and physical activity
8	journalArticle	1995	Colston, L.; Harper, S.; Mitchener-Colston, W.	Volunteering to promote fitness and caring: a motive for linking college students with mature adults	Activities, Adaptation & Aging		1924788	10.1300/J016v20n01_09	This article will investigate and describe efforts to use college students as volunteers with mature adults. The fitness trend has encouraged people, both young and old, to actively participate in appropriate physical and recreation activities. A common desire for both longevity and quality of life are discussed as a means for linking college students with mature adults on college campuses and in…	1995-01-01	79-90	1	20	54	No provide results on the relationship between measures of social capital and physical activityt
9	journalArticle	1995	Seeman, T. E.; Berkman, L. F.; Charpentier, P. A.; Blazer, D. G.; Albert, M. S.; Tinetti, M. E.	Behavioral and psychosocial predictors of physical performance - macarthur studies of successful aging	Journals of Gerontology Series A-biological Sciences and Medical Sciences		1079-5006	10.1093/gerona/50A.4.M177		1995	M177-M183	4	50		No involve the college or university student population
10	journalArticle	1997	Dudley, Bruce S.; Johnson, David W.; Johnson, Roger T.	Using cooperative learning to enhance the academic and social experiences of freshman student athletes	Journal of Social Psychology		224545	10.1080/00224549709595461	The article describes how cooperative learning affects the academic and social experiences of freshman student athletes. It emphasizes that U.S. college athletes should be involved in programs that increase their academic and social integration into college life, especially during their freshman year. As the competitiveness of U.S. athletic programs intensifies, so do the psychological and social…	1997-08-01	449-459	4	137	20	No provide results on the relationship between measures of social capital and physical activityt
11	journalArticle	1997	Shields, David Lyle Light; Gardner, Douglas E.; Bredemeier, Brenda Jo Light; Bostro, Alan	The relationship between leadership behaviors and group cohesion in team sports	The Journal of Psychology: Interdisciplinary and Applied		0022-3980	10.1080/00223989709601964	The relationship between leadership behaviors and team cohesion among baseball and softball players at 2 school levels was analyzed in relation to predictions based on P. Chelladurai and A. V. Carron's (1978) Multidimensional Model of Leadership (MML). 111 high school (aged 13–19 yrs) and 196 college athletes (aged 18–33 yrs) completed the perceived and preferred versions of the Leadership Scale …	1997	196-210	2	131	13	No provide results on the relationship between measures of social capital and physical activityt
12	journalArticle	1999	Marks, Michelle A.	A test of the impact of collective efficacy in routine and novel performance environments	Human Performance		8959285		Collective efficacy was predicted to influence coordination processes and team performance in both routine and novel environments. Two hundred thirty-seven undergraduates from a large mid-Atlantic university formed 79 three-member tank platoon teams and participated in a low fidelity tank wargame simulation exercise. Findings indicated that in routine situations, teams with higher levels of colle…	1999-07-01	295	45355	12	27	No focus on the relationship between measures of social capital and physical activity
13	journalArticle	1999	Bishop, S. L.; Walling, D. P.; Dott, S. G.; Folkes, C. C.; Bucy, J.	Refining quality of life: validating a multidimensional factor measure in the severe mentally ill	Quality of Life Research		0962-9343	10.1023/A:1026489331009		1999	151-160	45293	8	137	No involve the college or university student population
14	journalArticle	1999	Twenge, Jean M.	Mapping gender: the multifactorial approach and the organization of gender-related attributes	Psychology of Women Quarterly		0361-6843	10.1111/j.1471-6402.1999.tb00377.x	Recent theoretical and empirical work on gender-related attributes suggests a multifactorial approach, with masculine and feminine characteristics composed of many different areas: instrumentality/expressiveness in personality, occupations and leisure interests, physical/material attributes, stylistic and symbolic behaviors, social relationships, feminist attitudes, and self-rated masculinity/fem…	1999	485-502	3	23	35	No focus on the relationship between measures of social capital and physical activity
15	journalArticle	2000	Kanters, M. A.	Leisure behaviour, social support, and anxiety during a stressful event	Avante		12016144		Cette etude visait a mesurer l'effet de reduction du stress des activites de loisir, du soutien social et de l'integration sociale durant une activite stressante en utilisant un examen prospectif longitudinal. Quarante-quatre etudiants canadiens ont repondu a des questionnaires avant le debut des examens de fin d'annee en plus de rediger un journal personnel quotidien durant les cinq semaines d'e…	2000-01-01	24-36	2	6	20	No focus on the relationship between measures of social capital and physical activity
16	journalArticle	2001	Nelson, Toben F.; Wechsler, Henry	Alcohol and college athletes:	Medicine and Science in Sports and Exercise		0195-9131	10.1097/00005768-200101000-00008		2024-01-01	43-47	1	33	28	No focus on the relationship between measures of social capital and physical activity
17	journalArticle	2002	Diener, Ed; Seligman, Martin E. P.	Very happy people	Psychological Science (0956-7976)		9567976	10.1111/1467-9280.00415	A sample of 222 undergraduates was screened for high happiness using multiple confirming assessment filters. We compared the upper 10% of consistently very happy people with average and very unhappy people. The very happy people were highly social, and had stronger romantic and other social relationships than less happy groups. They were more extraverted, more agreeable, and less neurotic, and sc…	2002-01-01	81	1	13	12	No focus on the relationship between measures of social capital and physical activity
18	journalArticle	2002	Martin, Kathleen A.	Development and validation of the coaching staff cohesion scale	Measurement in Physical Education and Exercise Science		1091367X	10.1207/S15327841MPEE0601_2	This study was designed to examine the factors associated with the development of coaching staff cohesion of collegiate head and assistant coaches. In the content validity phase of the investigation, expert input was obtained to provide a theoretical base for the instrument. A 3-factor structure was proposed, and the Coaching Staff Cohesion Scale (CSCS) was developed. The construct validity of th…	2002-03-01	23-42	1	6	111	No provide results on the relationship between measures of social capital and physical activityt
19	journalArticle	2003	Mandich, A. D.; Polatajko, H. J.; Rodger, S.	Rites of passage: understanding participation of children with developmental coordination disorder	Human Movement Science		0167-9457	10.1016/j.humov.2003.09.011		2003	583-595	45387	22		No involve the college or university student population
20	journalArticle	2003	McNeill, M.; Sproule, J.; Horton, P.	The changing face of sport and physical education in post-colonial singapore	Sport Education and Society		1357-3322	10.1080/1357332032000050051		2003	35-56	1	8	168	No focus on the relationship between measures of social capital and physical activity
21	journalArticle	2004	Moons, P.; Gewillig, M.; Sluysmans, T.; Verhaaren, H.; Viart, P.; Massin, M.; Suys, B.; Budts, W.; Pasquet, A.; De Wolf, D.; Vliers, A.	Long term outcome up to 30 years after the mustard or senning operation: a nationwide multicentre study in Belgium	Heart		1355-6037	10.1136/hrt.2002.007138		2004-03-01	307-313	3	90	36	No focus on the relationship between measures of social capital and physical activity
22	journalArticle	2004	Pappas, Nick T.; McKenry, Patrick C.; Catlett, Beth Skilken	Athlete aggression on the rink and off the ice: athlete violence and aggression in hockey and interpersonal relationships	Men and Masculinities		1097-184X	10.1177/1097184X03257433	Because male athletes have exhibited aggressive tendencies in a variety of settings, they may be at risk for using violence both within and beyond their sports involvement. Five former college/professional hockey players were interviewed to determine their perspectives on the nature of aggression and violence in sports competition as well as in social relationships. The informants were asked abou…	2004	291-312	3	6	40	No provide results on the relationship between measures of social capital and physical activityt
23	journalArticle	2004	Nascetti, S.; Linarello, S.; Escurti, M.; Grandi; Gaddoni, M.; Noera, G.; Gaddi, A.	ASSESSMENT OF THE HEALTH STATUS IN THE MASSA LOMBARDA COHORT: A PRELIMINARY DESCRIPTION OF THE PROGRAM EVALUATING CARDIO-CEREBRO-VASCULAR DISEASE RISK FACTORS AND QUALITY OF LIFE IN AN ELDERLY POPULATION	Archives of Gerontology and Geriatrics		1674943	10.1016/j.archger.2004.04.041		2024-01-04	309-314		38	47	No focus on the relationship between measures of social capital and physical activity
24	journalArticle	2005	Short, Sandra E.; Sullivan, Philip; Feltz, Deborah L.	Development and preliminary validation of the collective efficacy questionnaire for sports	Measurement in Physical Education and Exercise Science		1091367X	10.1207/s15327841mpee0903_3	This study presents the development and preliminary validation of the Collective Efficacy Questionnaire for Sports (CEQS). The study was conducted in 3 phases. In Phase 1, a 42-item questionnaire was developed and tested with 271 college-aged student-athletes. An exploratory factor analysis revealed 5 collective efficacy factors with 27 items retained. In Phase 2, again using college-aged student…	2005-09-01	181-202	3	9	10	No provide results on the relationship between measures of social capital and physical activityt
25	journalArticle	2006	Jordan, Jeremy; Kent, Aubrey; Mason, Dan	Sport management digest: for volume 20, issue 1	Journal of Sport Management		8884773		This article presents information about several articles previously published in different journals related to sports management. The first one is "Toward a better understanding of college athletic donors: What are the primary motives?." It presents a study which examines the primary motives of athletic donors at three different National Collegiate Athletic Association Division I-A institutions. …	2006-01-01	124	1	20	77	Review, opinion or theoretical article
26	journalArticle	2006	Edwards, D. A.; Wetzel, K.; Wyner, D. R.	Intercollegiate soccer: saliva cortisol and testosterone are elevated during competition, and testosterone is related to status and social connectedness with teammates	Physiology & Behavior		0031-9384	10.1016/j.physbeh.2005.09.007		2006-01-30	135-143	1	87	16	No provide results on the relationship between measures of social capital and physical activityt
27	journalArticle	2007	Ullrich-French, Sarah C.; Smith, Alan L.	Profiles of multiple attachment relationships are salient to physical activity motivation	Journal of Sport & Exercise Psychology		8952779		Attachment relationships would appear to be relevant to physical activity motivation; however, little research has considered this contention (Ullrich-French, 2006). Furthermore, there is growing evidence that it is important to consider multiple social relationships in combination in order to best understand social influence on motivation (Smith et. al., 2006; Ullrich-French &amp; Smith, 2006). …	2007-07-02	S209-S209		29	18	No provide results on the relationship between measures of social capital and physical activityt
28	journalArticle	2008	Newton, R. U.; Galvao, D. A.	Exercise in prevention and management of cancer	Current Treatment Options in Oncology		1527-2729	10.1007/s11864-008-0065-1		2008	135-146	45325	9	29	No focus on the relationship between measures of social capital and physical activity
29	journalArticle	2008	Yang, H. H.; Wei, C. K.; Yang, H. J.	The dynamic friendship networks and health behavior of university students in southern taiwan	Taiwan Journal of Public Health					2008	341-348	4	27	12	No provide results on the relationship between measures of social capital and physical activityt
30	journalArticle	2009	Webber, D. J.; Mearman, A.	Student participation in sporting activities	Applied Economics			10.1080/00036840601019216		2009	1183-1190	9	41	14	No provide results on the relationship between measures of social capital and physical activityt
31	journalArticle	2009	Armstrong, Shelley; Oomen-Early, Jody	Social connectedness, self-esteem, and depression symptomatology among collegiate athletes versus nonathletes	Journal of American College Health		7448481	10.3200/JACH.57.5.521-526	Objective: The authors compared collegiate athletes and nonathletes to see whether there were significant differences in the perceived levels of social connectedness, self-esteem, and depression and if an interaction among the variables of athlete status, gender, GPA, BMI, and levels of weekly exercise and sleep were associated with depression symptomatology. Participants: Participants were 227 c…	2009-03-01	521-526	5	57	10	No focus on the relationship between measures of social capital and physical activity
32	journalArticle	2009	Santas, A. J.	Reciprocity within biochemistry and biology service-learning	Biochemistry and Molecular Biology Education		1470-8175	10.1002/bmb.20291		2009	143-151	3	37	15	No focus on the relationship between measures of social capital and physical activity
33	journalArticle	2010	Clark, C.; Burnett, C.	Upward social mobility through women's soccer	African Journal for Physical, Health Education, Recreation & Dance		11174315		Social capital is based on networks of people, cultural values and collective ideologies which bring advantages to individuals and groups. Sport and Development NGOs and government entities are capitalising on the widely propagated agenda that sport addresses a variety of social ills. Upward social mobility assists in overcoming the prevalent problems of poverty faced by the majority of South Afr…	2010-12-02	141-154			41	No provide results on the relationship between measures of social capital and physical activityt
34	journalArticle	2010	Engelhardt, H.; Buber, I.; Skirbekk, V.; Prskawetz, A.	Social involvement, behavioural risks and cognitive functioning among older people	Ageing & Society			10.1017/S0144686X09990626		2010	779-809	5	30	23	No involve the college or university student population
35	journalArticle	2010	Allen, M. S.; Jones, M. V.; Sheffield, D.	The influence of positive reflection on attributions, emotions, and self-efficacy	Sport Psychologist		0888-4781	10.1123/tsp.24.2.211		2010	211-226	2	24	18	No focus on the relationship between measures of social capital and physical activity
36	journalArticle	2011	?zsoy, S.	Use of new media by turkish fans in sport communication: Facebook and twitter	JOURNAL OF HUMAN KINETICS		1640-5544	10.2478/v10078-011-0033-x		2011	165-176		28	21	No focus on the relationship between measures of social capital and physical activity
37	journalArticle	2011	Scott, A. J.; Wilson, R. F.	Social determinants of health among african americans in a rural community in the deep south: an ecological exploration	Rural and Remote Health		1445-6354			2011		1	11	40	No focus on the relationship between measures of social capital and physical activity
38	journalArticle	2011	James, B. D.; Boyle, P. A.; Buchman, A. S.; Bennett, D. A.	Relation of late-life social activity with incident disability among community-dwelling older adults	Journals of Gerontology Series A-biological Sciences and Medical Sciences			10.1093/gerona/glq231		2011	467-473	4	66 A	15	No involve the college or university student population
39	journalArticle	2011	Romans, S.; Cohen, M.; Forte, T.	Rates of depression and anxiety in urban and rural canada	Social Psychiatry and Psychiatric Epidemiology		0933-7954	10.1007/s00127-010-0222-2		2011	567-575	7	46	20	No involve the college or university student population
40	journalArticle	2011	Martínez, Julio Román; Guillén, Félix; Feltz, Deborah	Psychometric properties of the spanish version of the collective efficacy questionnaire for sports	Psicothema		0214-9915		The present study analyses the psychometric properties of the Spanish version of the Collective Efficacy Questionnaire in Sports (CEQS). The sample comprises 312 athletes (167 males and 145 females), with a mean age of 24.09 (SD = 6.67), with diverse performance levels (professional, semiprofessional and university level), all practitioners of team sports. The factor structure of the questionnair…	2011	503-509	3	23	36	No provide results on the relationship between measures of social capital and physical activityt
41	journalArticle	2011	Yu, Ge; Renton, Adrian; Wall, Martin; Estacio, Emee; Cawley, Justine; Datta, Pratibha	Prevalence of low physical activity and its relation to social environment in deprived areas in the London borough of redbridge	Social Indicators Research		0303-8300	10.1007/s11205-010-9745-x	Achieving adequate levels of physical activity (PA) is important to maintain health and prevent chronic disease. The costs of inadequate physical activity to the NHS have been estimated at over a billion pounds annually. While socio-demographic characteristics such as age, sex and ethnicity have been reported to be associated with different levels of PA, there is evidence that people’s social env…	2011	311-322	2	104	13	No involve the college or university student population
42	journalArticle	2011	Iversen, M. D.; Chhabriya, R. K.; Shadick, N.	Predictors of the use of physical therapy services among patients with rheumatoid arthritis	Physical Therapy		0031-9023	10.2522/ptj.20090179		2011	65-76	1	91	55	No involve the college or university student population
43	journalArticle	2011	Yakusheva, O.; Kapinos, K.; Weiss, M.	Peer effects and the freshman 15: evidence from a natural experiment	Economics and Human Biology		1570-677X	10.1016/j.ehb.2010.12.002		2011	119-132	2	9	39	No provide results on the relationship between measures of social capital and physical activityt
44	journalArticle	2011	Fung, A. W. T.; Leung, G. T. Y.; Lam, L. C. W.	Modulating factors that preserve cognitive function in healthy ageing	East Asian Archives of Psychiatry					2011	152-156	4	21	109	No focus on the relationship between measures of social capital and physical activity
45	journalArticle	2011	Jenkins, J. M.; Alderman, B. L.	Influence of sport education on group cohesion in university physical education	Journal of Teaching in Physical Education		0273-5024	10.1123/jtpe.30.3.214		2011	214-230	3	30	69	No provide results on the relationship between measures of social capital and physical activityt
46	journalArticle	2011	Lee, Jae-Shin; Cho, Hichang	Factors affecting information seeking and evaluation in a distributed learning environment	Journal of Educational Technology & Society		1176-3647		The purpose of this study was to identify and analyze the processes of seeking information online and evaluating this information. We hypothesized that individuals’ social network, in-out group categorization, and cultural proclivity would influence their online information-seeking behavior. Also, we tested whether individuals differentiated information values based on the information source. A t…	2011	213-223	2	14	12	No focus on the relationship between measures of social capital and physical activity
47	journalArticle	2012	Cavallo, David N.; Tate, Deborah F.; Ries, Amy V.; Brown, Jane D.; DeVellis, Robert F.; Ammerman, Alice S.	A social media–based physical activity intervention: a randomized controlled trial	American Journal of Preventive Medicine		0749-3797	10.1016/j.amepre.2012.07.019	Background: Online social networks, such as Facebook?, have extensive reach, and they use technology that could enhance social support, an established determinant of physical activity. This combination of reach and functionality makes online social networks a promising intervention platform for increasing physical activity. Purpose: To test the efficacy of a physical activity intervention that co…	2012	527-532	5	43	2	No provide results on the relationship between measures of social capital and physical activityt
48	journalArticle	2012	Clopton, Aaron W.	Social capital, gender, and the student athlete	Group Dynamics-theory Research and Practice		1089-2699	10.1037/a0028376	Despite battling perceptions of isolation from the overall college campus, student athletes often report higher social outcomes, such as a greater sense of community, than nonathletes. However, research has also begun to show an intricate networking within these worlds as female student athletes interact more with their peers on campus than do male student athletes, and White student athletes are…	2012	272-288	4	16	41	No provide results on the relationship between measures of social capital and physical activityt
49	journalArticle	2012	Smith, N. R.; Clark, C.; Fahy, A. E.; Tharmaratnam, V.; Lewis, D. J.; Thompson, C.; Renton, A.; Moore, D. G.; Bhui, K. S.; Taylor, S. J. C.; Eldridge, S.; Petticrew, M.; Greenhalgh, T.; Stansfeld, S. A.; Cummins, S.	The olympic regeneration in east London (ORiEL) study: protocol for a prospective controlled quasi-experiment to evaluate the impact of urban regeneration on young people and their families	BMJ OPEN		2044-6055	10.1136/bmjopen-2012-001840		2012		4	2	69	No focus on the relationship between measures of social capital and physical activity
50	journalArticle	2012	Brady, J.; Lordly, D.; MacLellan, D.; Gingras, J.	New dietetic practitioners' perspectives on their education and training	Canadian Journal of Dietetic Practice and Research		1486-3847	10.3148/73.3.2012.117		2012	117-121	3	73	130	No focus on the relationship between measures of social capital and physical activity
51	journalArticle	2012	Tomova, Daniela	The functions of sport in higher education	Activities in Physical Education & Sport		18577687		The goal of the paper is to explore the role and functions of sports in higher education. The significance of the problem subject to analysis stems from the fact that, as far as primary and secondary level of education are concerned, the functions of sport and physical education as well as their social role are well-defined, but no such definition has yet been offered as regards tertiary educatio…	2012-06-01	117-120	1	2	43	Review, opinion or theoretical article
52	journalArticle	2012	Pezzoni, M.; Sterzi, V.; Lissoni, F.	Career progress in centralized academic systems: social capital and institutions in France and Italy	Research Policy			10.1016/j.respol.2011.12.009		2012	704-719	4	41	30	No focus on the relationship between measures of social capital and physical activity
53	journalArticle	2013	Ionescu, Cecilia Liliana	Social values reflection effect of students conduct practice motor activities	Sport & Society / Sport si Societate		15822168		Physical education in the context of higher education is a key factor for the formation of future citizens in terms of personality training, by developing and promoting a list of values, behavior and social and personal attitudes manifested in everyday life. Characteristic notes of this stage, I defined here the student life, become evident through constant affirmation of consciousness, awareness…	2013-07-01	11-31	1	13	11	No provide results on the relationship between measures of social capital and physical activityt
54	journalArticle	2013	Dewey, D. P.; Ring, S.; Gardner, D.; Belnap, R. K.	Social network formation and development during study abroad in the middle east	System			10.1016/j.system.2013.02.004		2013	269-282	2	41	11	No provide results on the relationship between measures of social capital and physical activityt
55	journalArticle	2013	Lau, A. Y. S.; Dunn, A. G.; Mortimer, N.; Gallagher, A.; Proudfoot, J.; Andrews, A.; Liaw, S. T.; Crimmins, J.; Arguel, A.; Coiera, E.	Social and self-reflective use of a web-based personally controlled health management system	Journal of Medical Internet Research		1438-8871	10.2196/jmir.2682		2013	170-185	9	15	46	No focus on the relationship between measures of social capital and physical activity
56	journalArticle	2013	Bianco, A.; Zucco, R.; Nobile, C. G. A.; Pileggi, C.; Pavia, M.	Parents seeking health-related information on the internet: cross-sectional study	Journal of Medical Internet Research		1438-8871	10.2196/jmir.2752		2013	268-277	9	15	16	No focus on the relationship between measures of social capital and physical activity
57	journalArticle	2013	de Oliveira, E. S.; Aspinall, P.; Briggs, A.; Cummins, S.; Leyland, A. H.; Mitchell, R.; Roe, J.; Thompson, C. W.	How effective is the forestry commission scotland's woodland improvement programme-'woods in and around towns' (WIAT)- at improving psychological well-being in deprived urban communities? A quasi-experimental study	BMJ OPEN		2044-6055	10.1136/bmjopen-2013-003648		2013		8	3	57	No focus on the relationship between measures of social capital and physical activity
58	journalArticle	2013	Small, Neil; Raghavan, Raghu; Pawson, Nicole	An ecological approach to seeking and utilising the views of young people with intellectual disabilities in transition planning	Journal of Intellectual Disabilities		1744-6295	10.1177/1744629513500779	Transition planning using a person-centred approach has, in the main, failed to shape service provision. We offer an alternative based on an ecological understanding of human development linked to public health approaches that prioritise whole system planning. A total of 43 young people with intellectual disabilities, in Bradford, England, who were approaching transition from school or college we…	2013	283-300	4	17	16	No focus on the relationship between measures of social capital and physical activity
59	journalArticle	2014	Portacolone, E.; Berridge, C.; Johnson, J. K.; Schicktanz, S.	Time to reinvent the science of dementia: the need for care and social integration	Aging and Mental Health		1360-7863	10.1080/13607863.2013.837149		2014-04-03	269-275	3	18	10	Review, opinion or theoretical article
60	journalArticle	2014	Kaplan, Seth; Bradley-Geist, Jill C.; Ahmad, Afra; Anderson, Amanda; Hargrove, Amber K.; Lindsey, Alex	A test of two positive psychology interventions to increase employee well-being	Journal of Business and Psychology		0889-3268	10.1007/s10869-013-9319-4	Purpose: Despite an abundance of organizational research on how contextual and individual difference factors impact well-being, little research has examined whether individuals themselves can take an active role in enhancing their own well-being. The current study assessed the effectiveness of two simple, self-guided workplace interventions ('gratitude' and 'social connectedness') in impacting we…	2014	367-380	3	29	20	No focus on the relationship between measures of social capital and physical activity
61	journalArticle	2014	Pekel, Hac? Ahmet	A research into the pedagogic formation, foreign language and computer related knowledge of track and field trainers in Turkey	TOJET: The Turkish Online Journal of Educational Technology		2146-7242		Foreign language, computer programs and social network applications or web sites are widely used by many people nowadays for various aims. In the literature, the number of studies investigating over university departments of physical education or more specifically to say, taking sports students’ and teachers’ foreign language and social networking usage ability as a research area is highly limite…	2014	45644	3	13	15	No focus on the relationship between measures of social capital and physical activity
62	journalArticle	2014	Barnett, N. P.; Ott, M. Q.; Rogers, M. L.; Loxley, M.; Linkletter, C.; Clark, M. A.	Peer associations for substance use and exercise in a college student social network	Health Psychology		0278-6133	10.1037/a0034687		2014	1134-1142	10	33	67	standards-compliant
63	journalArticle	2014	Kalipa, M. P.; Bereda-Thakhathi, J. E.; Tshotsho, N.; Goon, D. T.	Experiences of students living with HIV/AIDS regarding the support group: a case of university of fort hare, alice campus, south Africa	African Journal for Physical, Health Education, Recreation & Dance		11174315		South Africa has the highest HIV and AIDS epidemic statistics in the world, especially people under 25 years of age. University students are implicated, thus support groups in this context are crucial to help them cope with their unique circumstances. The purpose of this study was to assess the effectiveness of support groups for students living with HIV/AIDS (SLWHA) at the University of Fort Har…	2014-12-01	1324-1341	4.1	20	16	No focus on the relationship between measures of social capital and physical activity
64	journalArticle	2014	Deliens, T.; Clarys, P.; De Bourdeaudhuij, I.; Deforche, B.	Determinants of eating behaviour in university students: a qualitative study using focus group discussions	BMC Public Health		1471-2458	10.1186/1471-2458-14-53		2014-01-18			14	28	No focus on the relationship between measures of social capital and physical activity
65	journalArticle	2014	Fernández-Pérez, V.; Alonso-Galicia, P. E.; Fuentes-Fuentes, M. D.; Rodriguez-Ariza, L.	Business social networks and academics' entrepreneurial intentions	Industrial Management & Data Systems		0263-5577	10.1108/IMDS-02-2013-0076		2014	292-320	2	114	14	No focus on the relationship between measures of social capital and physical activity
66	journalArticle	2015	Maher, C.; Ferguson, M.; Vandelanotte, C.; Plotnikoff, R.; De Bourdeaudhuij, I.; Thomas, S.; Nelson-Field, K.; Olds, T.	A web-based, social networking physical activity intervention for insufficiently active adults delivered via facebook app: Randomized controlled trial	Journal of Medical Internet Research		1438-8871	10.2196/jmir.4086		2015		7	17	15	No involve the college or university student population	LR
67	journalArticle	2015	Pitts, Michelle; Donohue, Brad; Schubert, Kimberly N.; Chow, Graig M.; Loughran, Travis; Gavrilova, Yulia	A systematic case examination of the optimum performance program in sports in a combat sport athlete	Clinical Case Studies		1534-6501	10.1177/1534650114548312	The integration of athletics into higher education enriches the experience of student-athletes, and the advantages are both immediate and lifelong. However, it is well-documented that athletes experience unique stressors, and a deficiency exists of evidence-supported programs to concurrently promote goal achievement in mental health and sport performance. Therefore, this case examination reviews …	2015	178-190	3	14	22	No focus on the relationship between measures of social capital and physical activity
68	journalArticle	2015	Constan?A, Urzeal?; Silvia, Teodorescu	Study regarding the social difficulties felt by the family of the child with type 1 diabetes mellitus	Ovidius University Annals, Series Physical Education & Sport/Science, Movement & Health		2285777X		Aim. This paper is made and published under the aegis of the National University of Physical Education and Sports as a partner of program co-fiinded by the European Union within the Operational Sectoral Program for Human Resources Development through the project for Pluri- and interdisciplinary in doctoral and post-doctoral program Project Code: POSDRU/159/1.5/S/141086, its main beneficiary being…	2015-09-02	555-563	2	15	14	No focus on the relationship between measures of social capital and physical activity
69	journalArticle	2015	Ulvick, Jocelyn D.; Spink, Kevin S.	Social provisions and young women’s health-related physical activity	Women and Health		0363-0242	10.1080/03630242.2015.1061093	Understanding the factors involved in being active enough for health benefits is necessary to promote health-related physical activity. Given the documented role of social support in women’s activity (Molloy et al. 2010), this study examined the relationship between Weiss’s (1974) social provisions and health-related physical activity in young women. College undergraduate women (N = 136) from a k…	2015	960-974	8	55	109	No provide results on the relationship between measures of social capital and physical activityt
70	journalArticle	2015	Bibbo, C.; Ehrlich, D. A.; Kovach, S. J.	Reconstruction of the pediatric lateral malleolus and physis by free microvascular transfer of the proximal fibular physis	Journal of Foot and Ankle Surgery		1067-2516	10.1053/j.jfas.2014.12.004		2015	994-1000	5	54	69	No focus on the relationship between measures of social capital and physical activity
71	journalArticle	2015	Wadsworth, Danielle D.; Rudisill, Mary E.; Russell, Jared A.; McDonald, James R.; Pascoe, David D.	Providing access to physical activity: the intersection of teaching, outreach, and scholarship	Kinesiology Review		21630453	10.1123/kr.2015-0041	The School of Kinesiology at Auburn University unites teaching, research, and outreach efforts to provide access to physical activity for local, statewide, and global communities. This paper provides a brief overview of the programs as well as strategies to mobilize efforts for physical activity outreach within an academic setting. School-wide efforts include youth initiatives, physical activity …	2015-11-01	409-415	4	4	31	No focus on the relationship between measures of social capital and physical activity
72	journalArticle	2015	Valeria, B?Lan; Gheorghe, Marinescu	Points of view of the adults as regards the benefits of practising different motor activities by down's syndrome patients	Ovidius University Annals, Series Physical Education & Sport/Science, Movement & Health		2285777X		Problem statement. The social dimension of the motor activities is very well known. There are a lot of specialists who claim that motor activities are permitted to a person to know himself, to better realize his own qualities and forces. But, when the person is a mentally disabled one, the awareness of his qualities is limited. The motor activities come to support this person. They underline the …	2015-09-01	100-104	2	15	13	No focus on the relationship between measures of social capital and physical activity
73	journalArticle	2015	G?ktas, Z.	Physical education and sport students' interactions with their teachers on facebook	Anthropologist		0972-0073	10.1080/09720073.2015.11891789		2015	18-30	45293	21	37	No provide results on the relationship between measures of social capital and physical activityt
74	journalArticle	2015	Cushman, D. M.; Thomas, K.; Mukherjee, D.; Johnson, R.; Spill, G.	Perceived quality of life with spinal cord injury: a comparison between emergency medicine and physical medicine and rehabilitation physicians	Pm&r		1934-1482	10.1016/j.pmrj.2015.03.008		2015	962-969	9	7	77	No focus on the relationship between measures of social capital and physical activity
75	journalArticle	2015	Hirokazu, Arai	Outcome expectancies for collective psychological performance among collegiate athletes	Journal of Physical Education & Sport		22478051		Problem Statement: Outcome expectancies (OE) are anticipations of the results of one's own behaviors. In social cognitive theory research, there have been few studies on OE and none on OE in groups. Approach: Principal component analysis was used to develop an OE for collective psychological performance scale. Relationships between OE for collective psychological performance and demographic varia…	2015-03-01	64-69	1	15	30	No provide results on the relationship between measures of social capital and physical activityt
76	journalArticle	2015	Soares, M. F.; Ferreira, R. C.; Pazzini, C. A.; Travassos, D. V.; Paiva, S. M.; Ferreira, E. F. E.	Individual and collective empowerment and associated factors among brazilian adults: a cross-sectional study	BMC Public Health		1471-2458	10.1186/s12889-015-2113-7		2015-08-12			15	91	No focus on the relationship between measures of social capital and physical activity
77	journalArticle	2015	Flood, S. M.; Moen, P.	Healthy time use in the encore years: do work, resources, relations, and gender matter?	Journal of Health and Social Behavior			10.1177/0022146514568669		2015	74-97	1	56	71	No focus on the relationship between measures of social capital and physical activity
78	journalArticle	2015	Buro, Brandy; Gold, Abby; Contreras, Dawn; Keim, Ann L.; Mobley, Amy R.; Oscarson, Renee; Peters, Paula; Procter, Sandy; Smathers, Carol	An ecological approach to exploring rural food access and active living for families with preschoolers	Journal of Nutrition Education and Behavior		1499-4046	10.1016/j.jneb.2015.08.020	[Correction Notice: An Erratum for this article was reported in Vol 48(2) of Journal of Nutrition Education and Behavior (see record [rid]2016-08856-009[/rid]). In the original article, the last author, Carol Smathers, MS, MPH, at Family and Consumer Sciences, Ohio State University Extension, Columbus, OH, was incorrectly excluded from the author list. The online article has been corrected to inc…	2015	548-554	6	47	12	No focus on the relationship between measures of social capital and physical activity
79	journalArticle	2015	Deliens, T.; Deforche, B.; De Bourdeaudhuij, I.; Clarys, P.	Determinants of physical activity and sedentary behaviour in university students: a qualitative study using focus group discussions	BMC Public Health		1471-2458	10.1186/s12889-015-1553-4		2015-02-28			15	18	standards-compliant
80	journalArticle	2015	Schlesinger, T.; Studer, F.; Nagel, S.	Conditions for the career entry of swiss sports science graduates	Sport in Society		17430437	10.1080/17430437.2015.1024236	The differentiation and commercialization of the sports domain means that graduates with sports science degrees have more and more occupational fields to choose from. On the other hand, formal admissions criteria are becoming less important in sports-related occupations. This means that graduates need to pursue specific strategies to successfully embark on a career. This article examines which fa…	2015-12-01	1222-1244	10	18	131	No focus on the relationship between measures of social capital and physical activity
81	journalArticle	2015	Marius, Vaida; Viorel, Oprea	Comparative study on the importance of didactic management in motivational factors related to activities of physical education and sport	Ovidius University Annals, Series Physical Education & Sport/Science, Movement & Health		2285777X		Aim. This study complements another previously conducted study and was based on the fact that by understanding the investigated phenomenon we can correctly identify ways and means necessary to develop favorable motivations to practicing specific activities of physical education and sport. We can say that by correctly identifying the motivations underlying the educational-instructive process, then…	2015-09-02	564-569	2	15	17	No provide results on the relationship between measures of social capital and physical activityt
82	journalArticle	2015	Filho, E.; Tenenbaum, G.; Yang, Y. Y.	Cohesion, team mental models, and collective efficacy: towards an integrated framework of team dynamics in sport	Journal of Sports Sciences		0264-0414	10.1080/02640414.2014.957714		2015-04-03	641-653	6	33	13	No provide results on the relationship between measures of social capital and physical activityt
83	journalArticle	2015	Zautra, E. K.; Zautra, A. J.; Gallardo, C. E.; Velasco, L.	Can we learn to treat one another better? A test of a social intelligence curriculum	PLOS One		1932-6203	10.1371/journal.pone.0128638		2015-06-15		6	10	14	No focus on the relationship between measures of social capital and physical activity
84	journalArticle	2016	Hayton, John	Sports volunteering on university-led outreach projects: a space for developing social capital?	Journal Of Sport & Social Issues		0193-7235	10.1177/0193723515576598	The focus of this article centers around an established universities sports outreach program—the Sport Universities North East England (SUNEE) project—and explores how its core workforce, student volunteers, perceive that they develop effective working relationships with the project’s 'hard-to-reach' clients. The SUNEE project represents an alliance between the region’s five universities to tackl…	2016	38-61	1	40	66 A	No provide results on the relationship between measures of social capital and physical activityt
85	journalArticle	2016	Johnson, D. A.; Lisabeth, L.; Hickson, D.; Johnson-Lawrence, V.; Samdarshi, T.; Taylor, H.; Roux, A. V. D.	The social patterning of sleep in african americans: associations of socioeconomic position and neighborhood characteristics with sleep in the jackson heart study	Sleep		0161-8105	10.5665/sleep.6106		2016-09-01	1749-1759	9	39	9	No focus on the relationship between measures of social capital and physical activity
86	journalArticle	2016	Chu, J. J.; Khan, M. H.; Jahn, H. J.; Kraemer, A.	Sense of coherence and associated factors among university students in China: cross-sectional evidence	BMC Public Health		1471-2458	10.1186/s12889-016-3003-3		2016-04-16			16	11	No focus on the relationship between measures of social capital and physical activity
87	journalArticle	2016	Niedzwiedz, C. L.; Richardson, E. A.; Tunstall, H.; Shortt, N. K.; Mitchell, R. J.; Pearce, J. R.	The relationship between wealth and loneliness among older people across europe: is social participation protective?	Preventive Medicine		0091-7435	10.1016/j.ypmed.2016.07.016		2016	24-31		91	8	No involve the college or university student population
88	journalArticle	2016	Doyle, J.; Atkinson-Briggs, S.; Atkinson, P.; Firebrace, B.; Calleja, J.; Reilly, R.; Cargo, M.; Riley, T.; Crumpen, T.; Rowley, K.	A prospective evaluation of first people's health promotion program design in the goulburn-murray rivers region	BMC Health Services Research		1472-6963	10.1186/s12913-016-1878-4		2016-11-10			16	54	No involve the college or university student population
89	journalArticle	2016	Hailemeskel, S.; Demissie, A.; Assefa, N.	Primary dysmenorrhea magnitude, associated risk factors, and its effect on academic performance: evidence from female university students in Ethiopia	International Journal of Women's Health			10.2147/IJWH.S112768		2016	489-496		8	81	No focus on the relationship between measures of social capital and physical activity
90	journalArticle	2016	Kara, B.; Iscan, B.	Predictors of health behaviors in turkish female nursing students	Asian Nursing Research		1976-1317	10.1016/j.anr.2015.12.001		2016	75-81	1	10	37	No provide results on the relationship between measures of social capital and physical activityt
91	journalArticle	2016	Harmon, B. E.; Forthofer, M.; Bantum, E. O.; Nigg, C. R.	Perceived influence and college students' diet and physical activity behaviors: an examination of ego-centric social networks	BMC Public Health		1471-2458	10.1186/s12889-016-3166-y		2016-06-06			16	46	standards-compliant
92	journalArticle	2016	Cerin, E.; Sit, C. H. P.; Zhang, C. J. P.; Barnett, A.; Cheung, M. M. C.; Lai, P. C.; Johnston, J. M.; Lees, R. S. Y.	Neighbourhood environment, physical activity, quality of life and depressive symptoms in Hong Kong older adults: a protocol for an observational study	BMJ OPEN		2044-6055	10.1136/bmjopen-2015-010384		2016		1	6	27	No involve the college or university student population
93	journalArticle	2016	Silfee, V. J.; Rosal, M. C.; Sreedhara, M.; Lora, V.; Lemon, S. C.	Neighborhood environment correlates of physical activity and sedentary behavior among latino adults in massachusetts	BMC Public Health		1471-2458	10.1186/s12889-016-3650-4		2016-09-13			16	23	No involve the college or university student population
94	journalArticle	2016	Child, Stephanie T.; Schoffman, Danielle E.; Kaczynski, Andrew T.; Forthofer, Melinda; Wilcox, Sara; Baruth, Meghan	Neighborhood attributes associated with the social environment	American Journal of Health Promotion		0890-1171	10.4278/ajhp.140307-ARB-99	Purpose: To examine the association between specific attributes of neighborhood environments and four social environment measures. Design: Data were collected as part of a baseline survey among participants enrolling in a walking intervention. Setting: Participants were recruited from a metropolitan area in a Southeastern state. Subjects: Participants (n = 294) were predominantly African-American…	2016	634-637	8	30	19	No involve the college or university student population
95	journalArticle	2016	Nooh, A. M.; Abdul-Hady, A.; El-Attar, N.	Nature and prevalence of menstrual disorders among teenage female students at zagazig university, zagazig, egypt	Journal of Pediatric and Adolescent Gynecology		1083-3188	10.1016/j.jpag.2015.08.008		2016	137-142	2	29	4	No focus on the relationship between measures of social capital and physical activity
96	journalArticle	2016	Kullgren, J. T.; Knaus, M.; Jenkins, K. R.; Heisler, M.	Mixed methods study of engagement in behaviors to prevent type 2 diabetes among employees with pre-diabetes	BMJ OPEN Diabetes Research & Care		2052-4897	10.1136/bmjdrc-2016-000212		2016		1	4	18	No involve the college or university student population
97	journalArticle	2016	Bruening, M.; Ohri-Vachaspati, P.; Brewis, A.; Laska, M.; Todd, M.; Hruschka, D.; Schaefer, D. R.; Whisner, C. M.; Dunton, G.	Longitudinal social networks impacts on weight and weight-related behaviors assessed using mobile-based ecological momentary assessments: study protocols for the SPARC study	BMC Public Health		1471-2458	10.1186/s12889-016-3536-5		2016-08-30			16	16	No provide results on the relationship between measures of social capital and physical activityt
98	journalArticle	2016	Lee, Seungyoon; Chung, Jae Eun; Park, Namkee	Linking cultural capital with subjective well-being and social support: the role of communication networks	Social Science Computer Review		0894-4393	10.1177/0894439315577347	This study examines the ways in which different forms of cultural capital are associated with college students’ subjective well-being and social support. Results show that when social capital is accounted for, cultural capital derived from sports participation was positively associated with subjective well-being and social support. Further, the size and density of discussion networks about cultur…	2016	172-196	2	34	20	No focus on the relationship between measures of social capital and physical activity
99	journalArticle	2016	Afifi, T. O.; MacMillan, H. L.; Taillieu, T.; Turner, S.; Cheung, K.; Sareen, J.; Boyle, M. H.	Individual- and relationship-level factors related to better mental health outcomes following child abuse: results from a nationally representative canadian sample	Canadian Journal of Psychiatry-revue Canadienne De Psychiatrie		0706-7437	10.1177/0706743716651832		2016	776-788	12	61	9	No focus on the relationship between measures of social capital and physical activity
100	journalArticle	2016	Forster, N.; Dalkin, S. M.; Lhussier, M.; Hodgson, P.; Carr, S. M.	Exposing the impact of citizens advice bureau services on health: a realist evaluation protocol	BMJ OPEN		2044-6055	10.1136/bmjopen-2015-009887		2016		1	6	39	No involve the college or university student population
101	journalArticle	2016	Willis, E. A.; Szabo-Reed, A. N.; Ptomey, L. T.; Steger, F. L.; Honas, J. J.; Al-Hihi, E. M.; Lee, R.; Vansaghi, L.; Washburn, R. A.; Donnelly, J. E.	Distance learning strategies for weight management utilizing social media: a comparison of phone conference call versus social media platform. Rationale and design for a randomized study	Contemporary Clinical Trials		1551-7144	10.1016/j.cct.2016.02.005		2016	282-288		47	29	No provide results on the relationship between measures of social capital and physical activityt
102	journalArticle	2016	Calugher, Viorica; Lungu, Ecaterina	The development of higher education of physical culture from Moldova in the context of european integration	Sport & Society / Sport si Societate		15822168		Purpose of Study: elaboration of diagnosis of the current situation of the physical education culture in Moldova and argumentation of a model of higher education strategic development in the context of the Single European integration. Hypothesis: Due to the diagnosis of the current higher education of physical culture (example: the State University of Physical Education and Sport of the Republic …	2016-01-02	45644		16	12	Review, opinion or theoretical article
103	journalArticle	2016	Cheung, T.; Wong, S. Y.; Wong, K. Y.; Law, L. Y.; Ng, K.; Tong, M. T.; Wong, K. Y.; Ng, M. Y.; Yip, P. S. F.	Depression, anxiety and symptoms of stress among baccalaureate nursing students in Hong Kong: a cross-sectional study	International Journal of Environmental Research and Public Health		1660-4601	10.3390/ijerph13080779		2016		8	13	14	No focus on the relationship between measures of social capital and physical activity
104	journalArticle	2016	Zumeta, Larraitz N.; Oriol, Xavier; Telletxea, Saioa; Amutio, Alberto; Basabe, Nekane	Collective efficacy in sports and physical activities: perceived emotional synchrony and shared flow	Frontiers in Psychology		1664-1078	10.3389/fpsyg.2015.01960	This cross-sectional study analyzes the relationship between collective efficacy and two psychosocial processes involved in collective sport-physical activities. It argues that in-group identification and fusion with the group will affect collective efficacy (CE). A sample of 276 university students answered different scales regarding their participation in collective physical and sport activitie…	2016-01-05			6	8	No provide results on the relationship between measures of social capital and physical activityt
105	journalArticle	2016	Bergland, Astrid; Meaas, Ingrid; Debesay, Jonas; Brovold, Therese; Jacobsen, Ellisiv L?rum; Antypas, Konstantinos; Bye, Asta	Associations of social networks with quality of life, health and physical functioning	European Journal of Physiotherapy		2167-9169, 2167-9177	10.3109/21679169.2015.1115554		2016-04-02	78-88	2	18	104	No involve the college or university student population
106	journalArticle	2016	Amirian, Seyed Mohammad Reza; Tavakoli, Elaheh	Academic oral presentation self-efficacy: a cross-sectional interdisciplinary comparative study	Higher Education Research & Development		0729-4360, 1469-8366	10.1080/07294360.2016.1160874	Despite the significant role of oral presentation in the academic context, many university students evade opportunities for participation due to low self-efficacy. The present study has been conducted to compare oral presentation self-efficacy of English as a Foreign Language (EFL) learners with undergraduates and postgraduates of Non-EFL majors, and to investigate the relationship of this constr…	2024-11-16	1095-1110	6	35	25	No focus on the relationship between measures of social capital and physical activity
107	journalArticle	2017	Liu, Li	When a choice becomes a chance: my encounters with sports history	International Journal of The History of Sport		9523367		The purpose of this paper is to analyse the author’s encounters with sports history through a brief commentary of being an overseas graduate student in Ireland and Australia. By using biographic and narrative approaches, this paper will first introduce readers to Physical Education class in rural China in the 1990s followed by the author’s connections with sport during college. It then focuses on…	2017-03-01	378-382	45418	34	91	Review, opinion or theoretical article
108	journalArticle	2017	Harrison, A.; Robinson, C.; Williams, G.; Clough, G.; Owusu, M. W.; Verma, A.	Utilizing community and voluntary sector partnerships to survey and compare the health outcomes of hard-to-reach groups to the wider community-the EURO-URHIS 2 hard-to-reach project	EUROPEAN JOURNAL OF PUBLIC HEALTH		1101-1262	10.1093/eurpub/ckv140		2017	50-55		27	19	No involve the college or university student population
109	journalArticle	2017	Root, E. D.; Silbernagel, K.; Litt, J. S.	Unpacking healthy landscapes: empirical assessment of neighborhood aesthetic ratings in an urban setting	Landscape and Urban Planning		0169-2046	10.1016/j.landurbplan.2017.09.028		2017	38-47		168	27	No focus on the relationship between measures of social capital and physical activity
110	journalArticle	2017	Dzhambov, A.; Tilov, B.; Markevych, I.; Dimitrova, D.	Residential road traffic noise and general mental health in youth: the role of noise annoyance, neighborhood restorative quality, physical activity, and social cohesion as potential mediators	Environment International		0160-4120	10.1016/j.envint.2017.09.009		2017	45300		109	10	No involve the college or university student population
111	journalArticle	2017	Child, S.; Kaczynski, A. T.; Moore, S.	Meeting physical activity guidelines: the role of personal networks among residents of low-income communities	American Journal of Preventive Medicine		0749-3797	10.1016/j.amepre.2017.04.007		2017	385-391	3	53	20	No involve the college or university student population
112	journalArticle	2017	Scarapicchia, T. M. F.; Sabiston, C. M.; Pila, E.; Arbour-Nicitopoulos, K. P.; Faulkner, G.	A longitudinal investigation of a multidimensional model of social support and physical activity over the first year of university	Psychology of Sport and Exercise		1469-0292	10.1016/j.psychsport.2017.03.011		2017	45616		31	60	standards-compliant
113	journalArticle	2017	Cybulski, M.; Cybulski, L.; Krajewska-Kulak, E.; Cwalina, U.	The level of emotion control, anxiety, and self-efficacy in the elderly in bialystok, poland	Clinical Interventions In Aging		1178-1998	10.2147/CIA.S128717		2017	305-314		12	99	No involve the college or university student population
114	journalArticle	2017	Caperchione, C. M.; Bottorff, J. L.; Oliffe, J. L.; Johnson, S. T.; Hunt, K.; Sharp, P.; Fitzpatrick, K. M.; Price, R.; Goldenberg, S. L.	The HAT TRICK programme for improving physical activity, healthy eating and connectedness among overweight, inactive men: study protocol of a pragmatic feasibility trial	BMJ OPEN		2044-6055	10.1136/bmjopen-2017-016940		2017		9	7	15	No involve the college or university student population
115	journalArticle	2017	Rondán-Catalu?a, F. J.; Sanz-Altamira, B.; Peral-Peral, B.	Gender roles in social network sites from generation Y	Journal of Technology Management and Innovation			10.4067/s0718-27242017000400001		2017	45300	4	12	12	No focus on the relationship between measures of social capital and physical activity
116	journalArticle	2017	Browning, Kristine K.; Kue, Jennifer; Lyons, Felisha; Overcash, Janine	Feasibility of mind–body movement programs for cancer survivors	Oncology Nursing Forum		0190-535X	10.1188/17.ONF.446-456	Purpose/Objectives: To evaluate mind–body movement exercise (MBME) classes (yoga, tai chi, and Qigong) for cancer survivors. Design: A single-group, repeated-measures design. Setting: The Ohio State University Wexner Medical Center–Arthur G. James Cancer Hospital in Columbus. Sample: 33 adult cancer survivors, with any cancer diagnosis, participating in MBME classes. Methods: The researchers soug…	2017	446-456	4	44	66	No involve the college or university student population
117	journalArticle	2017	Humanante-Ramos, P. R.; García-Pe?alvo, F. J.; Conde-González, M. A.	Electronic devices and web 2.0 tools: usage trends in engineering students	International Journal of Engineering Education		0949-149X			2017	790-796	2	33	21	No focus on the relationship between measures of social capital and physical activity
118	journalArticle	2017	Wong, A. K. C.; Wong, F. K. Y.; Chan, L. K.; Chan, N.; Ganotice, F. A.; Ho, J.	The effect of interprofessional team-based learning among nursing students: a quasi-experimental study	Nurse Education Today		0260-6917	10.1016/j.nedt.2017.03.004		2017	13-18		53	29	No focus on the relationship between measures of social capital and physical activity
119	journalArticle	2017	Delli Paoli, A. G.; Smith, A. L.; Pontifex, M. B.	Does walking mitigate affective and cognitive responses to social exclusion?	Journal of Sport & Exercise Psychology		0895-2779	10.1123/jsep.2016-0202		2017	97-108	2	39	10	No provide results on the relationship between measures of social capital and physical activityt
120	journalArticle	2018	Rossi, A.; Torres-Panchame, R.; Gallo, P. M.; Marcus, A. R.; States, R. A.	What makes a group fitness program for people with parkinson's disease endure? A mixed-methods study of multiple stakeholders	Complementary Therapies in Medicine		0965-2299	10.1016/j.ctim.2018.08.012		2018	320-327		41	7	No involve the college or university student population
121	journalArticle	2018	Tong, H. L.; Coiera, E.; Laranjo, L.	Using a mobile social networking app to promote physical activity: a qualitative study of users' perspectives	Journal of Medical Internet Research		1438-8871	10.2196/11439		2018-12-21		12	20	16	No provide results on the relationship between measures of social capital and physical activityt
122	journalArticle	2018	Patterson, M. S.; Goodson, P.	The role of ego networks in compulsive exercise behavior among a sample of college sorority women	Journal Of Physical Activity & HEALTH		1543-3080	10.1123/jpah.2017-0570		2018	755-762	10	15	24	standards-compliant
123	journalArticle	2018	Dzhambov, A. M.	Residential green and blue space associated with better mental health: a pilot follow-up study in university students	Arhiv Za Higijenu Rada I Toksikologiju-archives Of Industrial Hygiene And Toxicology		0004-1254	10.2478/aiht-2018-69-3166		2018	340-349	4	69	47	No provide results on the relationship between measures of social capital and physical activityt
124	journalArticle	2018	Lee, C.; Sung, Y. T.; Zhou, Y. L.; Lee, S.	The relationships between the seriousness of leisure activities, social support and school adaptation among asian international students in the US	Leisure Studies		0261-4367	10.1080/02614367.2017.1339289		2018	197-210	2	37	9	No provide results on the relationship between measures of social capital and physical activityt
125	journalArticle	2018	Khaledifar, A.; Hashemzadeh, M.; Solati, K.; Poustchi, H.; Bollati, V.; Ahmadi, A.; Kheiri, S.; Samani, K. G.; Banitalebi, M.; Sedehi, M.; Malekzadeh, R.	The protocol of a population-based prospective cohort study in southwest of Iran to analyze common non-communicable diseases: shahrekord cohort study	BMC Public Health		1471-2458	10.1186/s12889-018-5364-2		2018-05-25			18	33	No involve the college or university student population
126	journalArticle	2018	Bartshe, M.; Coughenour, C.; Pharr, J.	Perceived walkability, social capital, and self-reported physical activity in las vegas college students	Sustainability		2071-1050	10.3390/su10093023		2018		9	10	166	standards-compliant
127	journalArticle	2018	Dzhambov, A. M.; Markevych, I.; Tilov, B.; Arabadzhiev, Z.; Stoyanov, D.; Gatseva, P.; Dimitrova, D. D.	Pathways linking residential noise and air pollution to mental ill-health in young adults	Environmental Research		0013-9351	10.1016/j.envres.2018.06.031		2018	458-465		166	15	No focus on the relationship between measures of social capital and physical activity
128	journalArticle	2018	Klaiber, Patrick; Whillans, Ashley V.; Chen, Frances S.	Long‐term health implications of students’ friendship formation during the transition to university	Applied Psychology: Health and Well-Being		1758-0846	10.1111/aphw.12131	Background: The transition to university is a major life change wherein young adults’ primary support system shifts from the family to peers. Can change in social integration (operationalised as number of friends) during the first term at university contribute to students’ health years later, and if so, how? Methods: The friendship formation of 67 students at a large Canadian university was asses…	2018	290-308	2	10	15	standards-compliant
129	journalArticle	2018	Min, J. W.	A longitudinal study of cognitive trajectories and its factors for koreans aged 60 and over: a latent growth mixture model	International Journal of Geriatric Psychiatry			10.1002/gps.4855		2018	755-762	5	33	2	No involve the college or university student population
130	journalArticle	2018	Belanger, N. M. S.; Patrick, J. H.	The influence of source and type of support on college students' physical activity behavior	Journal Of Physical Activity & HEALTH		1543-3080	10.1123/jpah.2017-0069		2018	183-190	3	15	68	Only include measures of social support
131	journalArticle	2018	Sano, A.; Taylor, S.; McHill, A. W.; Phillips, A. J. K.; Barger, L. K.; Klerman, E.; Picard, R.	Identifying objective physiological markers and modifiable behaviors for self-reported stress and mental health status using wearable sensors and mobile phones: observational study	Journal of Medical Internet Research		1438-8871	10.2196/jmir.9410		2018		6	20	73	No focus on the relationship between measures of social capital and physical activity
132	journalArticle	2018	Suljic, P.; Turina, I. S. B.; Sesar, Z.; Suljic, U.; Dzakula, A.; Bilajac, L.; Vitale, K.; Micovic, V.	Health status, lifestyle, use of health services, social capital and life satisfaction as predictors of mental health - comparative analysis of women that receive and do not receive public assistance in Croatia	Psychiatria Danubina		0353-5053	10.24869/psyd.2018.421		2018	421-432	4	30	141	No involve the college or university student population
133	journalArticle	2018	Bruening, M.; van Woerden, I.; Schaefer, D. R.; Hruschka, D.; Brewis, A.; Whisner, C. M.; Dunton, G. F.; Todd, M.; Ohri-Vachaspati, P.; Laska, M. N.	Friendship as a social mechanism influencing body mass index (BMI) among emerging adults	PLOS One		1932-6203	10.1371/journal.pone.0208894		2018-12-18		12	13	11	No provide results on the relationship between measures of social capital and physical activityt
134	journalArticle	2018	?ncü, Erman; Feltz, Deborah L.; Lirgg, Cathy D.; Gürbüz, Bülent	The examination of the psychometric properties of the turkish collective efficacy questionnaire for sports	Acta Gymnica		23364912	10.5507/ag.2018.005	Background: Current research has demonstrated a consistent and positive relationship between collective efficacy and group performance in organizational settings, including sports. However, there is still a need for the development of scales measuring this relationship in order to clarify the scientific shortcomings. Objective: The current study analyzed the psychometric properties of the Turkish…	2018-01-01	27-35	1	48		No provide results on the relationship between measures of social capital and physical activityt
135	journalArticle	2018	Eckenwiler, L.	Displacement and solidarity: an ethic of place-making	Bioethics		0269-9702	10.1111/bioe.12538		2018	562-568	9	32	6	No focus on the relationship between measures of social capital and physical activity
136	journalArticle	2018	Ihle, A.; Oris, M.; Sauter, J.; Rimmele, U.; Kliegel, M.	Cognitive reserve and social capital accrued in early and midlife moderate the relation of psychological stress to cognitive performance in old age	Dementia and Geriatric Cognitive Disorders		1420-8008	10.1159/000488052		2018	190-197	45355	45	259	No involve the college or university student population
137	journalArticle	2018	De Paepe, L.; De Vos, J.; Van Acker, V.; Witlox, F.	Changes in travel behavior during the transition from secondary to higher education: a case study from ghent, belgium	Journal Of Transport And Land Use		1938-7849	10.5198/jtlu.2018.1113		2018	477-498	1	11	16	No provide results on the relationship between measures of social capital and physical activityt
138	journalArticle	2018	Y?ld?zer, Günay; Bilgin, Emre; Korur, Ezel Nur; Novak, Dario; Demirhan, G?yasettin	The association of various social capital indicators and physical activity participation among Turkish adolescents	Journal of Sport and Health Science		20952546	10.1016/j.jshs.2017.10.008		2024-01-18	27-33	1	7	30	No involve the college or university student population
139	journalArticle	2019	Naccarella, L.; Pickering-Gummer, D.; Gannon, D.; Dell'Aquila, C.; Huxtable, A.; Keane, K.	Western bulldogs sons of the west program ripple effects: Building community capacity	Australian Journal of Primary Health		1448-7527	10.1071/PY18184		2019	325-331	4	25	29	No involve the college or university student population
140	journalArticle	2019	Kosoko-Lasaki, O.; Ekúndayò, O. T.; Smith, J.; Ochuba, O.; Hayashi, G.; Sanders, R.; Brown, R.; Stone, J. R.	Urban minority community safety and its impact on physical activity: the center for promoting health and health equity-racial and ethnic approaches to community health (CPHHE-REACH) initiative	Journal of the National Medical Association		0027-9684	10.1016/j.jnma.2019.01.001		2019	334-344	3	111	92	No involve the college or university student population
141	journalArticle	2019	Hsu, H. C.; Liang, J.; Luh, D. L.; Chen, C. F.; Wang, Y. W.	Social determinants and disparities in active aging among older taiwanese	International Journal of Environmental Research and Public Health		1660-4601	10.3390/ijerph16163005		2019-08-14		16	16	21	No involve the college or university student population
142	journalArticle	2019	Frijters, P.; Islam, A.; Lalji, C.; Pakrashi, D.	Roommate effects in health outcomes	Health Economics		1057-9230	10.1002/hec.3901		2019	998-1034	8	28	31	No provide results on the relationship between measures of social capital and physical activityt
143	journalArticle	2019	Alshehri, Abdullah Ghurm; Mohamed, Ahmed Mohamed Abdel Salam	The relationship between electronic gaming and health, social relationships, and physical activity among males in Saudi Arabia	American Journal of Men's Health		1557-9883	10.1177/1557988319873512	Physical and psychological effects of playing computer games cannot be ignored. Electronic games are considered to be an influential factor in growth, personality development, and positive sociability of children, and game duration has been associated with increased aggression, reduced mental health, and higher BMI. The aim of the present study was to explore the relationship between electronic g…	2019		4	13	11	No provide results on the relationship between measures of social capital and physical activityt
144	journalArticle	2019	Gomez-Baya, D.; Reis, M.; Gaspar de Matos, M.	Positive youth development, thriving and social engagement: an analysis of gender differences in spanish youth	Scandinavian Journal of Psychology			10.1111/sjop.12577		2019	559-568	6	60	72	No focus on the relationship between measures of social capital and physical activity
145	journalArticle	2019	Graupensperger, S.; Panza, M.; Evans, M. B.	Network centrality, group density, and strength of social identification in college club sport teams	Group Dynamics			10.1037/gdn0000106		2019				4	No provide results on the relationship between measures of social capital and physical activityt
146	journalArticle	2019	Gyasi, R. M.; Yeboah, A. A.; Mensah, C. M.; Ouedraogo, R.; Addae, E. A.	Neighborhood, social isolation and mental health outcome among older people in Ghana	Journal of Affective Disorders		0165-0327	10.1016/j.jad.2019.08.024		2019-12-01	154-163		259	26	No involve the college or university student population
147	journalArticle	2019	Thomson, H.; Evans, K.; Dearness, J.; Kelley, J.; Conway, K.; Morris, C.; Bisset, L.; Scholten-Peeters, G.; Cuijpers, P.; Coppieters, M. W.	Identifying psychosocial characteristics that predict outcome to the UPLIFT programme for people with persistent back pain: protocol for a prospective cohort study	BMJ OPEN		2044-6055	10.1136/bmjopen-2018-028747		2019		8	9	50	No involve the college or university student population
148	journalArticle	2019	Kao, C. C.	Development of team cohesion and sustained collaboration skills with the sport education model	Sustainability		2071-1050	10.3390/su11082348		2019-04-02		8	11	53	No provide results on the relationship between measures of social capital and physical activityt
149	journalArticle	2019	de Frutos-Belizón, J.; Martín-Alcázar, F.; Sánchez-Gardey, G.	Conceptualizing academic intellectual capital: definition and proposal of a measurement scale	Journal Of Intellectual Capital		1469-1930	10.1108/JIC-09-2018-0152		2019-06-01	306-334	3	20	126	No focus on the relationship between measures of social capital and physical activity
150	journalArticle	2019	Hietaj?rvi, L.; Salmela-Aro, K.; Tuominen, H.; Hakkarainen, K.; Lonka, K.	Beyond screen time: multidimensionality of socio-digital participation and relations to academic well-being in three educational phases	Computers in Human Behavior		0747-5632	10.1016/j.chb.2018.11.049		2019	13-24		93	23	No focus on the relationship between measures of social capital and physical activity
151	journalArticle	2019	Kearns, Ade; Whitley, Elise	Associations of internet access with social integration, wellbeing and physical activity among adults in deprived communities: evidence from a household survey	BMC Public Health		1471-2458	10.1186/s12889-019-7199-x		2024-12-19	860	1	19	45	No involve the college or university student population
152	journalArticle	2019	Chaparro, M Pia; Pina, Maria Fátima; De Oliveira Cardoso, Letícia; Santos, Simone M; Barreto, Sandhi M; Giatti Gon?alves, Luana; Alvim De Matos, Sheila M; Mendes Da Fonseca, Maria De Jesus; Chor, Dora; Griep, Rosane Haerter	The association between the neighbourhood social environment and obesity in Brazil: a cross-sectional analysis of the ELSA-Brasil study	BMJ Open		2044-6055, 2044-6055	10.1136/bmjopen-2018-026800	Objective To investigate the association between the neighbourhood social environment, including social cohesion, perceived neighbourhood safety, perceived neighbourhood violence, and obesity in Brazil. Design Cross-sectional study. Setting 6 state capitals in Brazil (Salvador, Vitoria, Belo Horizonte, Porto Alegre, Sao Paulo and Rio de Janeiro) Participants Current or former employees of five fe…	2024-09-19	e026800	9	9	10	No involve the college or university student population
153	journalArticle	2019	De Maio Nascimento, Marcelo; Giannouli, Eleftheria	Active aging through the University of the Third Age: the Brazilian model	Educational Gerontology		0360-1277, 1521-0472	10.1080/03601277.2019.1572998		2019-01-02	45617	1	45	33	No involve the college or university student population	LF
154	journalArticle	2020	Zhang, P. P.; Cai, J. Y.; Xing, L. N.	novel evaluation approach for extracurricular sports lifestyle of college students (retracted article)	International Journal of Electrical Engineering & Education		0020-7209	10.1177/0020720920928510		2020-05-31				16	No focus on the relationship between measures of social capital and physical activity
155	journalArticle	2020	Kamei, Tomoko; Meguro, Satomi; Yamamoto, Yuko; Kanamori, Takuya	St luke’s intergenerational day program; nagomi-no-kai (harmonized program)	Journal of Intergenerational Relationships		1535-0770	10.1080/15350770.2020.1709952	Nagomi-no-kai is a weekly intergenerational after-school type day program offered by the St. Luke’s International University (SLIU) (formerly, St. Luke’s College of Nursing) to its surrounding community located in the central part of Tokyo. It was launched in 2007 as a nursing faculty-led community program. This program was initiated as a project for the development of people-centered care (PCC) …	2020	106-112	1	18	31	No focus on the relationship between measures of social capital and physical activity
156	journalArticle	2020	Glazkova, Galyna; Mamonova, Oksana; Gracheva, Darya; Pukhovskaya, Maryanna	Social aspects of physical education of students with deviations in health status	Journal of Physical Education & Sport		22478051		Purpose: experimental substantiation of the effectiveness of the model of physical education of students with various nosologies for strengthening their health, successful social adaptation in the educational environment of the University. Materials and methods: first-year students assigned to a special medical group (SMG) for physical exercises (n=40) took part in an experiment at the Plekhanov …	2020-09-01	2545-2553	5	20	90	No provide results on the relationship between measures of social capital and physical activityt
157	journalArticle	2020	Graupensperger, S.; Benson, A. J.; Kilmer, J. R.; Evans, M. B.	Social (un)distancing: teammate interactions, athletic identity, and mental health of student-athletes during the COVID-19 pandemic	Journal of Adolescent Health		1054-139X	10.1016/j.jadohealth.2020.08.001		2020	662-670	5	67	17	No provide results on the relationship between measures of social capital and physical activityt
158	journalArticle	2020	Naworska, B.; Brz?k, A.; Bak-Sosnowska, M.	The relationship between health status and social activity of perimenopausal and postmenopausal women (health status and social relationships in menopause)	International Journal of Environmental Research and Public Health			10.3390/ijerph17228388		2020	45303	22	17	34	No focus on the relationship between measures of social capital and physical activity
159	journalArticle	2020	Herbert, C.; Meixner, F.; Wiebking, C.; Gilg, V.	Regular physical activity, short-term exercise, mental health, and well-being among university students: the results of an online and a laboratory study	Frontiers in Psychology		1664-1078	10.3389/fpsyg.2020.00509		2020-05-26			11	8	No provide results on the relationship between measures of social capital and physical activityt
160	journalArticle	2020	Nedjat, S.; Mehrdad, R.; Yunesian, M.; Pouragha, H.; Biagi, V.; Monazzam-Esmaeelpour, M. R.	Prospective cohort study on the social determinants of health: tehran university of medical sciences employees' cohort (TEC) study protocol	BMC Public Health		1471-2458	10.1186/s12889-020-09798-9		2020-11-13		1	20	18	No involve the college or university student population
161	journalArticle	2020	Patterson, M. S.; Gagnon, L. R.; Nelon, J. L.; Spadine, M. N.	A pilot study using egocentric network analysis to assess holistic health benefits among a sample of university employees involved in a worksite fitness program	Work-a Journal of Prevention Assessment & Rehabilitation		1051-9815	10.3233/WOR-203151		2020	63-72	1	66	9	No involve the college or university student population
162	journalArticle	2020	Anchuri, K.; Davoren, A. K.; Shanahan, A.; Torres, M.; Wilcox, H. C.	Nonsuicidal self-injury, suicidal ideation, and suicide attempt among collegiate athletes: findings from the national college health assessment	Journal of American College Health		0744-8481	10.1080/07448481.2019.1616743		2020-11-16	815-823	8	68	44	No provide results on the relationship between measures of social capital and physical activityt
163	journalArticle	2020	Alsalhe, Tareq A.; Aljaloud, Sulaiman O.; Chalghaf, Nasr; Guelmami, Noomen; Alhazza, Dallal W.; Azaiez, Fairouz; Bragazzi, Nicola Luigi	Moderation effect of physical activity on the relationship between fear of COVID-19 and general distress: a pilot case study in arabic countries	Frontiers in Psychology		1664-1078	10.3389/fpsyg.2020.570085	Aims: This study aimed to investigate the effects of the fear of COVID-19, level of physical activity, and gender on negative stress (distress) in an Arab population by means of structural equations based on partial least squares. Materials and Methods: The sample population comprised of 459 participants from four Arab countries (age M = 33.02, SD = 8.46; n = 237 women and n = 222 men). The level…	2020-09-23			11	12	No provide results on the relationship between measures of social capital and physical activityt
164	journalArticle	2020	Li, C. H.; Narcisse, M. R.; McElfish, P. A.	Medical financial hardship reported by native hawaiian and pacific islander cancer survivors compared with non-hispanic whites	Cancer		0008-543X	10.1002/cncr.32850		2020-06-15	2900-2914	12	126	43	No involve the college or university student population
165	journalArticle	2020	Fernández-Martínez, E.; Abreu-Sánchez, A.; Velarde-García, J. F.; Iglesias-López, M. T.; Pérez-Corrales, J.; Palacios-Ce?a, D.	Living with restrictions. The perspective of nursing students with primary dysmenorrhea	International Journal of Environmental Research and Public Health		1660-4601	10.3390/ijerph17228527		2020		22	17	6	No focus on the relationship between measures of social capital and physical activity
166	journalArticle	2020	Martins, B. G.; Mar?co, J.; Banos, M. V. G.; Campos, Jadb	Lifestyle choices of brazilian college students	PeerJ		2167-8359	10.7717/peerj.9830		2020-10-07			8	29	No provide results on the relationship between measures of social capital and physical activityt
167	journalArticle	2020	Burns, S.; Evans, M.; Jancey, J.; Portsmouth, L.; Maycock, B.	Influences of club connectedness among young adults in western australian community-based sports clubs	BMC Public Health		1471-2458	10.1186/s12889-020-08836-w		2020-05-19		1	20		No provide results on the relationship between measures of social capital and physical activityt
168	journalArticle	2020	Heppe, E. C. M.; Willemen, A. M.; Kef, S.; Schuengel, C.	Improving social participation of adolescents with a visual impairment with community-based mentoring: results from a randomized controlled trial	Disability and Rehabilitation		0963-8288	10.1080/09638288.2019.1589587		2020-10-22	3215-3226	22	42	87	No involve the college or university student population
169	journalArticle	2020	Glover, L.; Dyson, J.; Cowdell, F.; Kinsey, D.	Healthy ageing in a deprived northern UK city: a co-creation study	Health & Social Care in The Community		0966-0410	10.1111/hsc.13036		2020	2233-2242	6	28	20	No involve the college or university student population
170	journalArticle	2020	Pagan, R.	Gender and age differences in loneliness: evidence for people without and with disabilities	International Journal of Environmental Research and Public Health			10.3390/ijerph17249176		2020	45307	24	17	30	No involve the college or university student population
171	journalArticle	2020	Jeong, Y. W.; Han, Y. R.; Kim, S. K.; Jeong, H. S.	The frequency of impairments in everyday activities due to the overuse of the internet, gaming, or smartphone, and its relationship to health-related quality of life in korea	BMC Public Health		1471-2458	10.1186/s12889-020-08922-z		2020-06-18		1	20	15	No focus on the relationship between measures of social capital and physical activity
172	journalArticle	2020	Bezerra, A. C. V.; da Silva, C. E. M.; Soares, F. R. G.; da Silva, J. A. M.	Factors associated with people's behavior in social isolation during the COVID-19 pandemic	Ciencia & Saude Coletiva		1413-8123	10.1590/1413-81232020256.1.10792020		2020	2411-2421		25	15	No focus on the relationship between measures of social capital and physical activity
173	journalArticle	2020	McLean, S. P.; Habeeb, C. M.; Coffee, P.; Eklund, R. C.	Efficacy beliefs are related to task cohesion: communication is a mediator	Sport Psychologist		0888-4781	10.1123/tsp.2019-0056		2020	187-197	3	34	24	No provide results on the relationship between measures of social capital and physical activityt
174	journalArticle	2020	Bessa, Npos; de Lima, B. F.; de Medeiros, C. S. P.; Ribeiro, T. S.; Campos, T. F.; Cavalcanti, F. A. D.	Effects of exergames training on postural balance in patients who had a chronic stroke: study protocol for a randomised controlled trial	BMJ OPEN		2044-6055	10.1136/bmjopen-2020-038593		2020		11	10	61	No involve the college or university student population
175	journalArticle	2020	Ferrante, G.; Camussi, E.; Piccinelli, C.; Senore, C.; Armaroli, P.; Ortale, A.; Garena, F.; Giordano, L.	Did social isolation during the SARS-CoV-2 epidemic have an impact on the lifestyles of citizens?	Epidemiologia & Prevenzione		1120-9763	10.19191/EP20.5-6.S2.137		2020	353-362	45418	44	22	No involve the college or university student population
176	journalArticle	2020	Nordberg, K.; Mariussen, ?; Virkkala, S.	Community-driven social innovation and quadruple helix coordination in rural development. Case study on LEADER group aktion osterbotten	Journal of Rural Studies		0743-0167	10.1016/j.jrurstud.2020.08.001		2020	157-168		79	15	No focus on the relationship between measures of social capital and physical activity
177	journalArticle	2020	Marazziti, D.; Baroni, S.; Mucci, F.; Piccinni, A.; Ghilardi, A.; Fiorillo, A.; Massimetti, G.; Luciano, M.; Sampogna, G.; Moroni, I.; Osso, L. D.	Characteristics of internet use amongst italian university students	Psychiatria Danubina		0353-5053	10.24869/psyd.2020.411		2020	411-419	45355	32	192	No focus on the relationship between measures of social capital and physical activity
178	journalArticle	2020	Sandvik, Jodi; Potteiger, Kelly; Merlo, Angela R.; Brody, Lori Thein	Celiac disease: university accommodations and support for student-athletes	Athletic Training & Sports Health Care: The Journal for the Practicing Clinician		19425864	10.3928/19425864-20190514-01	Purpose: To explore the support and accommodations provided to collegiate student-athletes with celiac disease and identify desired accommodations, if any. Methods: Eleven student-athletes representing National Collegiate Athletic Association Divisions I, II, and II member institutions participated via individual interviews, journaling, and/or a focus group. Results: Participants reported receivi…	2020-09-01	201-209	5	12	42	No focus on the relationship between measures of social capital and physical activity
179	journalArticle	2020	Graham, D. N.; Burns, G. N.	Athletic identity and moral development: an examination of collegiate athletes and their moral foundations	International Journal of Sport Psychology		0047-0767	10.7352/IJSP.2020.51.122		2020	122-140	2	51	15	No provide results on the relationship between measures of social capital and physical activityt
180	journalArticle	2020	Backhaus, Insa; Varela, Andrea Ramirez; Khoo, Selina; Siefken, Katja; Crozier, Alyson; Begotaraj, Edvaldo; Fischer, Florian; Wiehn, Jascha; Lanning, Beth A.; Lin, Po-Hsiu; Jang, Soong-nang; Monteiro, Luciana Zaranza; Al-Shamli, Ali; La Torre, Giuseppe; Kawachi, Ichiro	Associations Between Social Capital and Depressive Symptoms Among College Students in 12 Countries: Results of a Cross-National Study	Frontiers in Psychology		1664-1078	10.3389/fpsyg.2020.00644		2020-04-29	644		11	68	No provide results on the relationship between measures of social capital and physical activityt
181	journalArticle	2020	Moreno-Murcia, Juan Antonio; Huéscar Hernández, Elisa; Cid, Luís; Monteiro, Diogo; Rodrigues, Filipe; Teixeira, Diogo; M. López-Walle, Jeanette; Vergara-Torres, Argenis; Tristan, José; Gastélum-Cuadras, Gabriel; Guedea Delgado, Julio Cesar; Soto Pe?a, Juan Luis; Rentería, Iván; Vargas Vitoria, Rodrigo; Almonacid Fierro, Aquiles Alejandro; Valero-Valenzuela, Alfonso; Flandez, Jorge; Nodari Júnior,…	Assessing the Relationship between Autonomy Support and Student Group Cohesion across Ibero-American Countries	International Journal of Environmental Research and Public Health		1660-4601	10.3390/ijerph17113981	Teacher-endorsed supporting behaviors present themselves as key influencers of student adaptive academic and social functions. The objective of this paper was twofold. First, this study sought to test a model in which student-perceived autonomy support was associated with group cohesion, considering the mediating role of basic psychological needs satisfaction and intrinsic motivation. Second, the…	2020-06-04	3981	11	17	14	No provide results on the relationship between measures of social capital and physical activityt
182	journalArticle	2020	Hextrum, Kirsten	Amateurism revisited: how U.S. college athletic recruitment favors middle-class athletes	Sport, Education and Society		1357-3322, 1470-1243	10.1080/13573322.2018.1547962		2020-01-02	111-123	1	25	133	No focus on the relationship between measures of social capital and physical activity
183	journalArticle	2021	Piasecki, P. A.; Loughead, T. M.; Paradis, K. F.; Munroe-Chandler, K. J.	Using a personal-disclosure mutual-sharing approach to deliver a team-based mindfulness meditation program to enhance cohesion	Sport Psychologist		0888-4781	10.1123/tsp.2019-0116		2021	22-29	1	35	62	No provide results on the relationship between measures of social capital and physical activityt
184	journalArticle	2021	Navandar, Archit; Frías López, Daniel; Alejo, Lidia B.	The use of instagram in the sports biomechanics classroom	Frontiers in Psychology		1664-1078	10.3389/fpsyg.2021.711779	Students in higher education habitually use mobile devices such as smartphones and tablets, specifically using social networks on them for staying updated on current affairs, communication between one another, and entertainment. However, its use as a potential medium for learning especially in times of distance learning has not been studied in depth. Instagram is the fastest growing social networ…	2021-08-12			12	22	No focus on the relationship between measures of social capital and physical activity
185	journalArticle	2021	Puhakka, R.	University students' participation in outdoor recreation and the perceived well-being effects of nature	Journal Of Outdoor Recreation And Tourism-research Planning And Management		2213-0780	10.1016/j.jort.2021.100425		2021			36	13	No provide results on the relationship between measures of social capital and physical activityt
186	journalArticle	2021	Mu?oz-Arroyave, V.; Lavega-Burgués, P.; Rodríguez, A. C.; Ambrós, Q. P.; Bardavío, J. S.	University students' affective experiences while playing: a qualitative perspective	Current Psychology		1046-1310	10.1007/s12144-018-0028-z		2021	1133-1143	3	40		No provide results on the relationship between measures of social capital and physical activityt
187	journalArticle	2021	Sekiguchi, T.; Kondo, K.; Otake-Matsuura, M.	Types of social networks and starting leisure activities in later life: a longitudinal japan gerontological evaluation study (JAGES)	PLOS One		1932-6203	10.1371/journal.pone.0254828		2021-07-15		7	16	9	No involve the college or university student population
188	journalArticle	2021	Schary, David P.; Lundqvist, Carolina	Sport participation's effect on athlete mental health during covid-19 restrictions	Journal of Contemporary Athletics		15549933		Social support and sports participation are protective factors for mental health. Social distancing restrictions in the early phases of the COVID-19 pandemic limited student-athletes' social interactions with their teams and possibilities to perform their sports. This study aimed to determine the long-term effects of the social distancing restrictions on the positive (i.e., wellbeing and QOL) and…	2021-10-01	303-316	4	15	20	No provide results on the relationship between measures of social capital and physical activityt
189	journalArticle	2021	Patterson, M. S.; Gagnon, L. R.; Vukelich, A.; Brown, S. E.; Nelon, J. L.; Prochnow, T.	Social networks, group exercise, and anxiety among college students	Journal of American College Health		0744-8481	10.1080/07448481.2019.1679150		2021-06-08	361-369	4	69		No provide results on the relationship between measures of social capital and physical activityt
190	journalArticle	2021	Prochnow, T.; Patterson, M. S.; Umstattd Meyer, M. R.	A social network approach to analyzing body dissatisfaction among sorority members using two network generators	Journal of American College Health			10.1080/07448481.2019.1657121		2021	159-167	2	69	3	No provide results on the relationship between measures of social capital and physical activityt
191	journalArticle	2021	Ironside, A.; Ferguson, L. J.; Katapally, T. R.; Hedayat, L. M.; Johnson, S. R.; Foulds, H. J. A.	Social determinants associated with physical activity among indigenous adults at the university of saskatchewan	Applied Physiology, Nutrition and Metabolism		1715-5312	10.1139/apnm-2020-0781		2021	1159-1169	10	46	56	Only include measures of social support
192	journalArticle	2021	Moriarty, T.; Bourbeau, K.; Fontana, F.; McNamara, S.; da Silva, M. P.	The relationship between psychological stress and healthy lifestyle behaviors during COVID-19 among students in a US midwest university	International Journal of Environmental Research and Public Health		1660-4601	10.3390/ijerph18094752		2021		9	18	28	No provide results on the relationship between measures of social capital and physical activityt
193	journalArticle	2021	Pham, T.	Reconceptualising employability of returnees: what really matters and strategic navigating approaches	Higher Education		0018-1560	10.1007/s10734-020-00614-2		2021	1329-1345	6	81	30	No focus on the relationship between measures of social capital and physical activity
194	journalArticle	2021	Bachert, P.; W?sche, H.; Albrecht, F.; Hildebrand, C.; Kunz, A. M.; Woll, A.	Promoting students' health at university: key stakeholders, cooperation, and network development	Frontiers in Public Health		2296-2565	10.3389/fpubh.2021.680714		2021-06-30			9	19	No provide results on the relationship between measures of social capital and physical activityt
195	journalArticle	2021	Ta?, Zeki; ?nal, Ay?e; D?nmez, Ahmet; Hergüner, Gülten; Yaman, ?etin	The predictive of social networks-based learning in physical education and sports teachers: the big five personality	TOJET: The Turkish Online Journal of Educational Technology		2146-7242		Aim: In this research, it was aimed to investigate whether the big five personality traits are predictive of using social networks. Method: The research, which was designed with the correlational survey model, had a total of 203 ( χ age = 21.36±2.88), 101 females ( χ age=21.40±3.06), 102 males ( χ age=21.32±2.70) that was selected by easy sampling and aged between 18 and 39, who studied at Sakary…	2021	92-100	3	20	13	No provide results on the relationship between measures of social capital and physical activityt
196	journalArticle	2021	Reilly, M.; Chohan, B.	Pooled testing for SARS-CoV-2, options for efficiency at scale	Bulletin of the World Health Organization		0042-9686	10.2471/BLT.20.283093		2021	708-714	10	99	9	No focus on the relationship between measures of social capital and physical activity
197	journalArticle	2021	Fila-Witecka, K.; Senczyszyn, A.; Kolodziejczyk, A.; Ciulkowicz, M.; Maciaszek, J.; Misiak, B.; Szczesniak, D.; Rymaszewska, J.	Lifestyle changes among polish university students during the COVID-19 pandemic	International Journal of Environmental Research and Public Health		1660-4601	10.3390/ijerph18189571		2021		18	18	7	No provide results on the relationship between measures of social capital and physical activityt
198	journalArticle	2021	O'Meara, K.	Leveraging, checking, and structuring faculty discretion to advance full participation	Review of Higher Education		0162-5748	10.1353/rhe.2021.0012		2021	555-585	4	44	24	No focus on the relationship between measures of social capital and physical activity
199	journalArticle	2021	Havitz, M.; Pritchard, M. P.; Dimanche, F.	Leisure matters: cross continent conversations in a time of crisis	Leisure Sciences		0149-0400	10.1080/01490400.2020.1774451		2021-03-03	323-329	45293	43	250	No focus on the relationship between measures of social capital and physical activity
200	journalArticle	2021	McMullan, Ilona I.; Bunting, Brendan P.; Burns, Annette; Smith, Lee; Cunningham, Connor; O'Sullivan, Roger; Blackburn, Nicole E.; Wilson, Jason J.; Tully, Mark A.	Is physical activity associated with loneliness or social isolation in older adults? Results of a longitudinal analysis using the irish longitudinal study on ageing	Journal of Aging and Physical Activity		10638652	10.1123/japa.2020-0159	Social relationships are central to the health and well-being of older adults. Evidence exploring the association of physical activity (PA) with social isolation and loneliness is limited. This study uses a path analysis to investigate the longitudinal association between loneliness and social isolation with PA using the Irish Longitudinal Study on Ageing. Higher levels of social isolation measur…	2021-08-01	562-572	4	29	26	No involve the college or university student population
201	journalArticle	2021	Nia, A.; Popp, D.; Diendorfer, C.; Apprich, S.; Munteanu, A.; Hajdu, S.; Widhalm, H. K.	Impact of lockdown during the COVID-19 pandemic on number of patients and patterns of injuries at a level I trauma center	Wiener Klinische Wochenschrift		0043-5325	10.1007/s00508-021-01824-z		2021	336-343	45481	133	12	No involve the college or university student population
202	journalArticle	2021	Bulut, N. S.; Yorguner, N.; Akvardar, Y.	Impact of COVID-19 on the life of higher-education students in istanbul: relationship between social support, health-risk behaviors, and mental/academic well-being	Alpha Psychiatry		2757-8038	10.5152/alphapsychiatry.2021.21319		2021	291-300	6	22	33	Only include measures of social support
203	journalArticle	2021	Gesualdo, Chrys; Pinquart, Martin	Health behaviors of german university freshmen during COVID-19 in association with health behaviors of close social ties, living arrangement, and time spent with peers	Health Psychology and Behavioral Medicine		2164-2850	10.1080/21642850.2021.1947291	Objective: The start of university is a critical period for health risk behavior (i.e. eating, physical activity, alcohol use) which can be influenced by expectations and by environmental factors such as living arrangement, health behaviors of close social ties (i.e. parents, partners, peers), and time spent with peers. We investigated associations between environmental factors and current/expect…	2021	582-599	1	9	57	No provide results on the relationship between measures of social capital and physical activityt
204	journalArticle	2021	Sisjord, M. K.; Fasting, K.; Sand, T. S.	Gendered pathways to elite coaching reflecting the accumulation of capitals	Sport Education and Society		1357-3322	10.1080/13573322.2020.1732904		2021-06-13	554-566	5	26	17	No focus on the relationship between measures of social capital and physical activity
205	journalArticle	2021	Pop, L. M.; Iorga, M.; Sipos, L. R.; Iurcov, R.	Gender differences in healthy lifestyle, body consciousness, and the use of social networks among medical students	Medicina-lithuania		1010-660X	10.3390/medicina57070648		2021		7	57	2	No provide results on the relationship between measures of social capital and physical activityt
206	journalArticle	2021	Dumbili, E. W.; Gardner, J.; Degge, H. M.; Hanewinkel, R.	Enhancement motivations for using prescription drugs among young adults in Nigeria	International Journal of Drug Policy		0955-3959	10.1016/j.drugpo.2020.102995		2021			95	13	No focus on the relationship between measures of social capital and physical activity
207	journalArticle	2021	Gonzalez-Ramirez, Jimena; Mulqueen, Kerri; Zealand, Ruth; Silverstein, Sara; Reina, Christine; BuShell, Shawna; Ladda, Shawn	Emergency online learning: college students' perceptions during the COVID-19 pandemic	College Student Journal		0146-3934		Students who took classes during Spring 2020 went through an unprecedented upheaval due to the impact of COVID-19 on their higher education experience. This research measured the impact and changes students experienced as they transitioned from the typical learning delivery of a traditional on-campus semester to an online learning delivery in response to COVID-19. Students completed an online sur…	2021	29-46	1	55	20	No provide results on the relationship between measures of social capital and physical activityt
208	journalArticle	2021	Gilan, N. R.; Khezeli, M.; Zardoshtian, S.	The effect of self-rated health, subjective socioeconomic status, social capital, and physical activity on life satisfaction: a cross-sectional study in urban western Iran	BMC Public Health		1471-2458	10.1186/s12889-021-10261-6		2021-01-28		1	21	44	No involve the college or university student population
209	journalArticle	2021	Lin, S. S.; Zhu, B.; Zheng, Y. Y.; Liu, S. F.; Wang, C. H.	Effect of RUSI-based core stability exercise on chronic non-specific low back pain patients: study protocol for a randomised controlled trial	BMJ OPEN		2044-6055	10.1136/bmjopen-2020-047317		2021		12	11	25	No focus on the relationship between measures of social capital and physical activity
210	journalArticle	2021	Leggett-James, M. P.; Vanaman, M. E.; Lindner, D.; Askew, R. L.	The development and psychometric evaluation of the exercise overvaluation scale	Journal of Sport & Exercise Psychology		0895-2779	10.1123/jsep.2019-0213		2021	223-233	3	43	25	No provide results on the relationship between measures of social capital and physical activityt
211	journalArticle	2021	Sykes, V. R.; Bumgarner, N. R.; Keadle, S. B.; Wilson, A.; Palacios, F.	Citizen science in vegetable garden cultivar evaluation in tennessee	Horticulturae		2311-7524	10.3390/horticulturae7110422		2021		11	7	14	No focus on the relationship between measures of social capital and physical activity
212	journalArticle	2021	Gómez, J. C.; Franco, J. F. S.; Velásquez, M. A. Q.; Paternina, C. M. A.	Cardiorespiratory capacity in higher education students: analysis of social networks of university friends	Revista Facultad Nacional de Salud Publica			10.17533/udea.rfnsp.e341657		2021		3	39	32	No provide results on the relationship between measures of social capital and physical activityt
213	journalArticle	2021	Haverila, M.; McLaughlin, C.; Haverila, K. C.; Viskovics, J.	Brand community motives and their impact on brand community engagement: variations between diverse audiences	Management Decision		0025-1747	10.1108/MD-06-2020-0683		2021-08-31	2286-2308	9	59	6	No focus on the relationship between measures of social capital and physical activity
214	journalArticle	2021	Deliautait?, Karolina; Baubonyt?, Silvija; Sta?kevi?iūt?-Butien?, Inga; Valantin?, Irena	Athlete brand development in social media: analysis of students' attitudes	Baltic Journal of Sport & Health Sciences		23516496		Background. Athlete brand image management is one of the most popular topics of discussion in sport management right now. As professional sport has become a commercialised industry segment with more athletes involved, athletes are becoming promotional faces. Most professional athletes are involved in the use of social networks. There athletes actively demonstrate their personal lives, professiona…	2021-04-01	34-40	2	121	30	No focus on the relationship between measures of social capital and physical activity
215	journalArticle	2021	Yasutaka, Tatsumi; Hironobu, Tsuchiya	Associations between different educational stages and match playing opportunities with collective efficacy and group cohesion: an examination of competitive high-school and university rugby teams in Japan	International Journal of Sport & Health Science		13481509		This study aimed to examine the Collective Efficacy (CE) and Group Cohesion (GC) of players belonging to Japanese high school and university rugby teams, and to verify the associations between these concepts and educational stage and playing opportunities. The sample comprised 766 male high school and college rugby players, who belonged to highly competitive teams that have participated in nation…	2021-01-01	29-38		19	20	No provide results on the relationship between measures of social capital and physical activityt
216	journalArticle	2021	Haddad, Mariana R.; Sarti, Flavia M.; Nishijima, Marislei	Association between selected individual and environmental characteristics in relation to health behavior of Brazilian adolescents	Eating and Weight Disorders - Studies on Anorexia, Bulimia and Obesity		1590-1262	10.1007/s40519-020-00856-0		2024-02-21	331-343	1	26	9	No focus on the relationship between measures of social capital and physical activity
217	journalArticle	2022	Leu, J.; Tay, Z.; van Dam, R. M.; Müller-Riemenschneider, F.; Lean, M. E. J.; Nikolaou, C. K.; Rebello, S. A.	'you know what, I'm in the trend as well': understanding the interplay between digital and real-life social influences on the food and activity choices of young adults	Public Health Nutrition		1368-9800	10.1017/S1368980022000398		2022	2137-2155	8	25	48	No provide results on the relationship between measures of social capital and physical activityt	GJ
218	journalArticle	2022	McEwan, D.; Crawford, K. L.	Why does teamwork execution breakdown? Experiences of university team sport athletes	Sport Exercise and Performance Psychology		2157-3905	10.1037/spy0000290		2022	459-476	4	11	14	No provide results on the relationship between measures of social capital and physical activityt
219	journalArticle	2022	Muscio, A.; Shibayama, S.; Ramaciotti, L.	Universities and start-up creation by ph.D. graduates: the role of scientific and social capital of academic laboratories	Journal of Technology Transfer		0892-9912	10.1007/s10961-020-09841-2		2022	147-175	1	47	8	No focus on the relationship between measures of social capital and physical activity
220	journalArticle	2022	AbuAlSamen, M. M.; El-Elimat, T.	Understanding reciprocity among university students in low-resource settings: validation and measurement using a mixed-methods approach	Frontiers in Public Health		2296-2565	10.3389/fpubh.2022.922892		2022-06-03			10	18	No provide results on the relationship between measures of social capital and physical activityt
221	journalArticle	2022	Domene, Pablo A.; Morley, Sheriden	Stepping into salsa culture: an experiential account of engaging with a university non-credit dance programme	Research in Dance Education		1464-7893	10.1080/14647893.2021.1980527	Salsa is a popular form of partnered social dance with a distinct Latinx identity. In the qualitative literature, the experience of involvement in Salsa has been explored within a community-based setting in a cultural and health promotion context. How students experience engaging with Salsa, as a social dance when instruction is provided within a university environment and delivered as non-formal…	2022	91-107	1	23	12	No focus on the relationship between measures of social capital and physical activity
222	journalArticle	2022	Wen-Ching, Huang; Pei Chi, Chiu; Chi Hong, Ho	The sprint-interval exercise using a spinning bike improves physical fitness and ameliorates primary dysmenorrhea symptoms through hormone and inflammation modulations: a randomized controlled trial	Journal of Sports Science and Medicine		13032968		Dysmenorrhea with high prevalence has been categorized as primary dysmenorrhea (PD) and secondary dysmenorrhea due to differences in pathogenesis. A significant number of reproductive females suffering from monthly menstruation have to deal with negative impacts on their quality of life, work/study productivity, activities, and social relationships. In addition to medical treatment, exercise has …	2022-12-01	595-607	4	21	95	No focus on the relationship between measures of social capital and physical activity
223	journalArticle	2022	Sharma, G.; Grandhi, G. R.; Acquah, I.; Mszar, R.; Mahajan, S.; Khan, S. U.; Javed, Z.; Mehta, L. S.; Gulati, M.; Cainzos-Achirica, M.; Blumenthal, R. S.; Nasir, K.	Social determinants of suboptimal cardiovascular health among pregnant women in the United States	Journal of the American Heart Association		2047-9980	10.1161/JAHA.121.022837		2022-01-18		2	11	55	No involve the college or university student population
224	journalArticle	2022	Sotaquira, L.; Backhaus, I.; Sotaquira, P.; Pinilla-Roncancio, M.; Gonzalez-Uribe, C.; Bernal, R.; Galeano, J. J.; Mejia, N.; La Torre, G.; Trujillo-Maza, E. M.; Suarez, D. E.; Duperly, J.; Varela, A. R.	Social capital and lifestyle impacts on mental health in university students in Colombia: an observational study	Frontiers in Public Health		2296-2565	10.3389/fpubh.2022.840292		2022-05-12			10	55	No provide results on the relationship between measures of social capital and physical activityt
225	journalArticle	2022	Cojocaru, A. M.; Bucea-Manea-Tonis, R.; Jianu, A.; Dumangiu, M. A.; Alexandrescu, L. U.; Cojocaru, M.	The role of physical education and sports in modern society supported by IoT-a student perspective	Sustainability		2071-1050	10.3390/su14095624		2022		9	14	33	No provide results on the relationship between measures of social capital and physical activityt
226	journalArticle	2022	Chen, X.	Research on the construction of evaluation system of college physical education wushu teaching under multiple intelligences theory	Revista De Psicologia Del Deporte		1132-239X			2022	113-122	2	31	34	No focus on the relationship between measures of social capital and physical activity
227	journalArticle	2022	Crandall, C. J.; Larson, J.; Cene, C. W.; Bellettiere, J.; Laddu, D.; Jackson, R. D.; Schumacher, B. T.; Stefanick, M. L.; Womens Hlth Initiative, Investigators	Relationship of social connectedness with decreasing physical activity during the COVID-19 pandemic among older women participating in the women's health initiative study	Journals of Gerontology Series A-biological Sciences and Medical Sciences		1079-5006	10.1093/gerona/glac108		2022-12-06	S22-S30		77	12	No involve the college or university student population
228	journalArticle	2022	Morvay-Sey, K.; Trpkovici, M.; Acs, P.; Paár, D.; Pálv?lgyi, A.	Psychological responses of hungarian students during the first wave of the COVID-19 pandemic	International Journal of Environmental Research and Public Health		1660-4601	10.3390/ijerph191811344		2022		18	19		No focus on the relationship between measures of social capital and physical activity
229	journalArticle	2022	Savila, F.; Bamber, A.; Smith, S.; Fernandez, K. V.; Harding, T.; Letele, D.; van der Werf, B.; Loheni, M.; Bagg, W.; Swinburn, B.; Goodyear-Smith, F.	Process evaluation of in-person, news and social media engagement of a community-based programme brown buttabean motivation (BBM): a research protocol	BMJ OPEN		2044-6055	10.1136/bmjopen-2022-062092		2022		11	12	10	No focus on the relationship between measures of social capital and physical activity
230	journalArticle	2022	Ramón-Arbués, E.; Echániz-Serrano, E.; Martínez-Abadía, B.; Antón-Solanas, I.; Cobos-Rincón, A.; Santolalla-Arnedo, I.; Juárez-Vela, R.; Jerue, B. A.	Predictors of the quality of life of university students: a cross-sectional study	International Journal of Environmental Research and Public Health		1660-4601	10.3390/ijerph191912043		2022		19	19	10	No provide results on the relationship between measures of social capital and physical activityt
231	journalArticle	2022	Fulda, A.; Missal, D.	Mitigating threats to academic freedom in Germany: the role of the state, universities, learned societies and China	International Journal Of Human Rights		1364-2987	10.1080/13642987.2021.1989412		2022-11-26	1803-1821	10	26	103	No focus on the relationship between measures of social capital and physical activity
232	journalArticle	2022	Beasley, E. A.; Scott, T. L.; Pachana, N. A.	Making meaning of integrated care during a pandemic: learning from older adults	Clinical Gerontologist		0731-7115	10.1080/07317115.2021.1933291		2022-01-01	172-188	1	45	21	No focus on the relationship between measures of social capital and physical activity
233	journalArticle	2022	Ryder-Burbidge, C.; Wieler, M.; Nykiforuk, C. I. J.; Jones, C. A.	Life-space mobility and parkinson's disease. A multiple-methods study	Movement Disorders Clinical Practice			10.1002/mdc3.13406		2022	351-361	3	9	11	No focus on the relationship between measures of social capital and physical activity
234	journalArticle	2022	Hsu, H. C.; Bai, C. H.	Individual and environmental factors associated with cognitive function in older people: a longitudinal multilevel analysis	BMC Geriatrics		1471-2318	10.1186/s12877-022-02940-9		2022-03-23		1	22	53	No involve the college or university student population
235	journalArticle	2022	Lenková, Rút; Pajonková, Frederika; Luká?ová, Tamara	Impact of covid-19 pandemic on psychical health and social relationships among university students	Acta Facultatis Educationis Physicae Universitatis Comenianae		5207371	10.2478/afepuc-2022-0005	We have never faced such a global pandemic as COVID-19 in modern history. It′s important for us to find out how it can affect mental health and social relationships of students. This pandemic has brought us not only the risk of dying from a viral infection, but also brought the enormous psychological pressure on people. Purpose of this study was to determine the impact of COVID-19 pandemic on men…	2022-05-01	41-52	1	62	78	No provide results on the relationship between measures of social capital and physical activityt
236	journalArticle	2022	Aoake, M.	Extraordinary conditions, ordinary realities and a squandered opportunity: maori social imaginaries and covid-19	Anthropological Forum		0066-4677	10.1080/00664677.2022.2122933		2022-07-03	234-252	3	32	17	No involve the college or university student population
237	journalArticle	2022	Hodge, A.; Sheean, P.; O'Connor, P.; Tyler, K.; Kerschner, A.; Williams, A.; Jensik, K.; Visotcky, A.; D'Souza, A.; Hari, P.; Dhakal, B.; Chhabra, S.; Flynn, K. E.; Hagen, P.; Stolley, M.	Exploring health behaviors and the feasibility of a lifestyle intervention for patients with multiple myeloma	Supportive Care in Cancer		0941-4355	10.1007/s00520-022-07385-9		2022	9771-9779	12	30	47	No involve the college or university student population
238	journalArticle	2022	Kwon, J.; Park, S.; Ahn, C.; Lee, C. G.	Evaluating process and outcomes of interventions for promoting sport participation among south korean university students	Journal Of Mens HEALTH		1875-6867	10.31083/jomh.2021.137		2022		4	18	27	No provide results on the relationship between measures of social capital and physical activityt
239	journalArticle	2022	Lau, P. W. C.; Wang, J. J.; Ransdell, L. L.; Shi, L.	The effectiveness of facebook as a social network intervention to increase physical activity in chinese young adults	Frontiers in Public Health		2296-2565	10.3389/fpubh.2022.912327		2022-07-22			10	39	No provide results on the relationship between measures of social capital and physical activityt
240	journalArticle	2022	Martinez, Karen; Silverman-Hrubes, Abby; Brennen, Julia; Fiscus, Sarah; Sisto, Sue Ann	The effect of the empower SCI program on improving occupational performance for individuals with spinal cord injury	Archives of Physical Medicine and Rehabilitation		39993	10.1016/j.apmr.2022.01.118	To investigate if there would be increased autonomy and participation in meaningful occupations and positive perception of the program after attending Empower SCI and to investigate whether participation and autonomy improved in individual's daily lives after attending Empower SCI 2-week summer program. A retrospective cohort designed to evaluate participants' experiences from the 2019 (in-person…	2022-03-01	e42-e42	3	103	47	No focus on the relationship between measures of social capital and physical activity
241	journalArticle	2022	Botagariyev, T.; Kubiyeva, S.; Akhmetova, A.; Tissen, P.; Mambetov, N.; Sadykova, Z.	Digitalization of physical education and its impact on academic performance among secondary school students in aktobe and orenburg	Interactive Learning Environments		1049-4820	10.1080/10494820.2022.2148258		2022-11-24				32	No involve the college or university student population
242	journalArticle	2022	Liu, Y. X.; Ingviya, T.; Sangthong, R.; Wan, C. H.	Determinants of subjective well-being among migrant and local elderly in China: a cross-sectional study	BMJ OPEN		2044-6055	10.1136/bmjopen-2021-060628		2022		6	12		No involve the college or university student population
243	journalArticle	2022	Durán-Agüero, Samuel; Hernández, José; Parra-Soto, Solange; Püschel, Cristian; Zapata, Andrés; Cerda, Enrique; Ríos, Mauricio	Comparison and migrations of physical activity during covid-19 confinement in latin american	Retos: Nuevas Perspectivas de Educación Física, Deporte y Recreación		15791726	10.47197/retos.v46.89976	Purpose: The study aims to characterize the practice and migration of physical activity in active people during the COVID-19 pandemic. Design: Cross-sectional observational study of a Latin American survey. Setting: An online survey in Google Forms format was applied between June and July 2020 through social networks. The survey consisted of general characteristics, characteristics of confinement…	2022-12-10	18-23		46	44	No involve the college or university student population
244	journalArticle	2022	Quarta, Stefano; Levante, Annalisa; García-Conesa, María-Teresa; Lecciso, Flavia; Scoditti, Egeria; Carluccio, Maria Annunziata; Calabriso, Nadia; Damiano, Fabrizio; Santarpino, Giuseppe; Verri, Tiziano; Pinto, Paula; Siculella, Luisa; Massaro, Marika	Assessment of Subjective Well-Being in a Cohort of University Students and Staff Members: Association with Physical Activity and Outdoor Leisure Time during the COVID-19 Pandemic	International Journal of Environmental Research and Public Health		1660-4601	10.3390/ijerph19084787	Time spent outdoors and physical activity (PA) promote mental health. To confirm this relationship in the aftermath of COVID-19 lockdowns, we explored individual levels of anxiety, depression, stress and subjective well-being (SWB) in a cohort of academic students and staff members and tested their association with sport practice, PA at leisure time and time spent outdoors. Our cross-sectional st…	2022-04-14	4787	8	19	11	No provide results on the relationship between measures of social capital and physical activityt
245	journalArticle	2022	Mesman, Mathijs; Hendriks, Hanneke; Onrust, Simone; Neijens, Peter; Van Den Putte, Bas	The Antecedents and Consequences of Interpersonal Communication during a School-based Health Intervention	Health Communication		1041-0236, 1532-7027	10.1080/10410236.2020.1824664		2022-01-02	114-124	1	37	16	No focus on the relationship between measures of social capital and physical activity
246	journalArticle	2022	Hu, X. D.	Analysis of the promotion of language encouragement and sports to the physical and mental health of learners of chinese as a second language	Revista De Psicologia Del Deporte		1132-239X			2022	170-176	3	31	6	No focus on the relationship between measures of social capital and physical activity
247	journalArticle	2023	Wu, X. X.; Schuetz, L.; Lee, M. L.; Payne, L. L.; Shinew, K. J.	"we do revolve our lives around it" - the meaning and significance of being a collegiate women's basketball fan among older women	Journal Of Leisure Research		0022-2216	10.1080/00222216.2023.2183368		2023-08-08	493-511	4	54	43	No focus on the relationship between measures of social capital and physical activity
248	journalArticle	2023	Patterson, M. S.; Spadine, M. N.; Francis, A. N.; Prochnow, T.	The way you make me feel: A network analysis of social ties that could exacerbate compulsive exercise among a sample of sorority women	Mental Health and Social Inclusion			10.1108/MHSI-01-2023-0004		2023				9	No provide results on the relationship between measures of social capital and physical activityt
249	journalArticle	2023	Shan, D.; Xu, J. L.; Liu, T. Y.; Zhang, Y. Y.; Dai, Z. Y.; Zheng, Y. D.; Liu, C.; Wei, Y. N.; Dai, Z. H.	Subjective attitudes moderate the social connectedness in esports gaming during COVID-19 pandemic: a cross-sectional study	Frontiers in Public Health		2296-2565	10.3389/fpubh.2022.1020114		2023-01-04			10	23	No provide results on the relationship between measures of social capital and physical activityt
250	journalArticle	2023	Kuzmanic, D.; Valenzuela, J. P.; Villalobos, C.; Quaresma, M. L.	Socioeconomic segregation in higher education: evidence for Chile (2009-2017)	Higher Education Policy		0952-8733	10.1057/s41307-021-00258-6		2023	329-350	2	36	12	No focus on the relationship between measures of social capital and physical activity
251	journalArticle	2023	Zhang, W. P.; Jiang, F.; Zhu, Y. J.; Zhang, Q.	Risks of passive use of social network sites in youth athletes: a moderated mediation analysis	Frontiers in Psychology		1664-1078	10.3389/fpsyg.2023.1219190		2023-10-27			14	15	No involve the college or university student population
252	journalArticle	2023	Bartshe, M.; Coughenour, C.; Stephen, H.	The relationship between tree canopy and social capital on physical activity in college students	Journal of American College Health		0744-8481	10.1080/07448481.2021.1947299		2023-07-24	1705-1714	6	71	14	standards-compliant
253	journalArticle	2023	?elik, D?; Haney, M?	The relationship between depression, healthy lifestyle behaviors and internet addiction: a cross-sectional study of the athlete university students in Turkey	Frontiers in Psychiatry		1664-0640	10.3389/fpsyt.2023.1222931		2023-07-07			14	13	No provide results on the relationship between measures of social capital and physical activityt
254	journalArticle	2023	Tan, G. J.; Kioh, S. H.; Mat, S.; Tan, M. P.; Chan, S. H. L.; Lee, J. M. Y.; Tan, Y. W.	Psychosocial determinants of knee osteoarthritis progression: results from the promoting independence in our seniors with arthritis study	Annals of Geriatric Medicine and Research			10.4235/agmr.23.0011		2023	346-352	4	27	58	No involve the college or university student population
255	journalArticle	2023	Kanada, Y.; Suzumura, S.; Takeda, K.; Fujimura, K.; Ii, T.; Tanabe, S.; Sakurai, H.	Prevalence of anxiety and associated factors among university students: a cross-sectional study in Japan	International Journal Of Mental HEALTH Promotion		1462-3730	10.32604/ijmhp.2023.028956		2023	855-861	7	25	18	No provide results on the relationship between measures of social capital and physical activityt
256	journalArticle	2023	Meira, T. M.; Ronsani, M. M.; Ignácio, S. A.; Miyoshi, C. S.; Pithon, M. M.; Tanaka, O. M.	Predictors of perceived stress and quality of life amongst dental master and doctoral students	European Journal of Dental Education		1396-5883	10.1111/eje.12771		2023	19-28	1	27	20	No focus on the relationship between measures of social capital and physical activity
257	journalArticle	2023	Stathi, A.; Withall, J.; Crone, D.; Hawley-Hague, H.; Playle, R.; Frew, E.; Fenton, S.; Hillsdon, M.; Pugh, C.; Todd, C.; Jolly, K.; Cavill, N.; Western, M.; Roche, S.; Kirby, N.; Boulton, E.; Thompson, J.; Chatwin, K.; Davies, A.; Szekeres, Z.; Greaves, C.	A peer-volunteer led active ageing programme to prevent decline in physical function in older people at risk of mobility disability (active, connected, engaged [ACE]): study protocol for a randomised controlled trial	Trials		1745-6215	10.1186/s13063-023-07758-3		2023-11-29		1	24	46	No involve the college or university student population
258	journalArticle	2023	Leary, M.; Didio, L.; Bonner, D.; Bryner, R.; Leary, B. K.	Peer-supported physical activity intervention for academic probation freshmen in a physiology-related major: a feasibility study	Advances in Physiology Education		1043-4046	10.1152/advan.00021.2023		2023-09-01	657-664	3	47	15	No focus on the relationship between measures of social capital and physical activity
259	journalArticle	2023	Li, L.; Meng, J. B.	Network effects on physical activity through interpersonal vs. masspersonal communication with the core and acquaintance networks	Computers in Human Behavior		0747-5632	10.1016/j.chb.2022.107594		2023			141	79	standards-compliant
260	journalArticle	2023	Tseng, H. T.; Lo, C. L.; Chen, C. C.	The moderation role of AI-enabled service quality on the attitude toward fitness apps	Journal of Global Information Management		1062-7375	10.4018/JGIM.318694		2023		1	31	17	No focus on the relationship between measures of social capital and physical activity
261	journalArticle	2023	Prochnow, T.; Park, J. H.; Patterson, M. S.	Intramural sports social networks and implications for college student physical activity, sense of community, and retention	Journal of American College Health		0744-8481	10.1080/07448481.2023.2239367		2023-07-19				19	standards-compliant
262	journalArticle	2023	Sandri, E.; Larumbe, E. C.; Olmedo, G. C.	The influence of socio-economic factors on diet and active lifestyle in the spanish female population	Nutrients		2072-6643	10.3390/nu15153319		2023		15	15	6	No focus on the relationship between measures of social capital and physical activity
263	journalArticle	2023	O'Driscoll, C. S.; Downey, C.; Timon, C.; Lennon, D.; Brent, L.; Murphy, C. G.; Cleary, M.; Quinlan, J. F.	Increasing hip fracture volume following repeated lockdowns: an irish multicentre study of periods pre-covid, during covid lockdown and following vaccination	Irish Journal of Medical Science		0021-1265	10.1007/s11845-022-03002-0		2023	693-697	2	192	33	No focus on the relationship between measures of social capital and physical activity
264	journalArticle	2023	Cobreros, C.; Medoza-Ruvalcaba, N.; Flores-Garcia, M.; Roggema, R.	Improving psychological well-being in urban university districts through biophilic design: two cases in Mexico	Sustainability		2071-1050	10.3390/su15075703		2023		7	15	45	No provide results on the relationship between measures of social capital and physical activityt
265	journalArticle	2023	King, N.; Pickett, W.; Rivera, D.; Byun, J.; Li, M.; Cunningham, S.; Duffy, A.	The impact of the COVID-19 pandemic on the mental health of first-year undergraduate students studying at a major canadian university: a successive cohort study	Canadian Journal of Psychiatry-revue Canadienne De Psychiatrie		0706-7437	10.1177/07067437221094549		2023	499-509	7	68	7	No provide results on the relationship between measures of social capital and physical activityt
266	journalArticle	2023	Guerra-Balic, M.; González-González, C. S.; Sansano-Nadal, O.; López-Dóriga, A.; Chin, M. K.; Ding, K. L.; Yang, J. Z.; Durstine, J. L.	Impact of COVID-19 lockdown on physical activity, insomnia, and loneliness among spanish women and men	Scientific Reports		2045-2322	10.1038/s41598-023-30173-2		2023-02-20		1	13	32	No provide results on the relationship between measures of social capital and physical activityt
267	journalArticle	2023	Patterson, M. S.; Francis, A. N.; Gagnon, L. R.; Prochnow, T.	I'll be there for you: the effects of exercise engagement on social support provision within undergraduate students' personal networks	Journal of American College Health		0744-8481	10.1080/07448481.2023.2227730		2023-06-21				8	Only include measures of social support
268	journalArticle	2023	Al Momin, K.; Kays, H. M. I.; Sadri, A. M.	Identifying crisis response communities in online social networks for compound disasters: the case of hurricane laura and COVID-19	Transportation Research Record		0361-1981	10.1177/03611981231168120		2023-05-04				11	No focus on the relationship between measures of social capital and physical activity
269	journalArticle	2023	Maynard, M. J.; Joshi, K.; Ells, L. J.; Apekey, T. A.; Hlth Connect, Consortium	'health connections': study protocol for the development of a coproduced, community-based diet, physical activity, and healthy weight intervention for UK black and asian adults	BMJ OPEN		2044-6055	10.1136/bmjopen-2023-073750		2023		9	13		No focus on the relationship between measures of social capital and physical activity
270	journalArticle	2023	Atkins, D.; Godber, K.	Female higher education students’ lived experiences during the COVID-19 pandemic: the case study viewed through a phenomenological lens	Covid			10.3390/covid3090088		2023	1244-1258	9	3	12	No provide results on the relationship between measures of social capital and physical activityt
271	journalArticle	2023	Souza Rocha, Brenda Morgana; Oliveira Souto, Matheus Frota; Narciso Mendes, Victor Carvalho; Braga Ferreira, Jo?o Vitor; de Oliveira Azevedo, Eduardo; Prates Evangelista Cunha, Ana Luiza Lafetá; Brant Rocha, Josiane Santos; de Pinho, Lucineia	Factors associated with the practice of physical activity among university students in social isolation during the covid-19 pandemic	Brazilian Journal of Kineanthropometry & Human Performance		14158426		This study sought to analyze the practice of physical activity (PA) among university students, during the COVID-19 pandemic, and associated factors. This is a cross-sectional study with an analytical approach, carried out with 857 university students enrolled in higher education institutions in Montes Claros, in the state of Minas Gerais. Data collection was carried out using the Google forms, wh…	2023-01-01	45301	1	25	41	No provide results on the relationship between measures of social capital and physical activityt
272	journalArticle	2023	Yokoyama, K.; Furuhashi, T.; Yamamoto, Y.; Rooksby, M.; McLeod, H. J.	An examination of the potential benefits of expert guided physical activity for supporting recovery from extreme social withdrawal: two case reports focused on the treatment of hikikomori	Frontiers in Psychiatry		1664-0640	10.3389/fpsyt.2023.1084384		2023-03-23			14	39	No focus on the relationship between measures of social capital and physical activity
273	journalArticle	2023	Dem?Rel, Mehmet; Er, Yusuf; ?Uhadar, Abdullah; Aksu, Hasan Suat	An evaluation of leisure involvement and social connectedness from the perspective of undergraduate students	Journal of Sports Sciences Research / Spor Bilimleri Ara?t?rmalar? Dergisi		25480723	10.25307/jssr.1140359	Recent studies on social connectedness have emphasized that the sense of belonging is perceived as a basic need and might lead to psychological and physical health problems if not satisfied. It is further stressed that leisure activities might increase the sense of belonging, foster social wellbeing, and create an infrastructure for healthy generations. In this sense, this study examined the leis…	2023-01-01	29-42	1	8	10	No provide results on the relationship between measures of social capital and physical activityt
274	journalArticle	2023	Cheng, J.; Ji, X. Q.; He, L.; Zhang, Y. T.; Xiao, T. T.; Geng, Q.; Wang, Z. H.; Qi, S. G.; Zhou, F.; Zhan, J. B.	Epidemiological characteristics and factors associated with alzheimer's disease and mild cognitive impairment among the elderly in urban and rural areas of hubei province	Journal Of Clinical Medicine		2077-0383	10.3390/jcm12010028		2023		1	12	114	No involve the college or university student population
275	journalArticle	2023	Du, C.; Miyazaki, Y.; Dong, X.; Li, M.	Education, social engagement, and cognitive function: a cross-lagged panel analysis	Journals of Gerontology Series B-psychological Sciences and Social Sciences			10.1093/geronb/gbad088		2023	1756-1764	10	78	59	No focus on the relationship between measures of social capital and physical activity
276	journalArticle	2023	Baxter, S. L. K.; Corbie, G.; Griffin, S. F.	Contextualizing physical activity in rural adults: do relationships between income inequality, neighborhood environments, and physical activity exist?	Health Services Research		0017-9124	10.1111/1475-6773.14183		2023	238-247		58	25	No involve the college or university student population
277	journalArticle	2023	Carney, M. H.	College football performance, student earnings, and the gender wage gap	Education Finance and Policy		1557-3060	10.1162/edfp_a_00387		2023-12-21	61-80	1	19	93	No focus on the relationship between measures of social capital and physical activity
278	journalArticle	2023	Miranda da Silva, Mayara; Pujol Vieira dos Santos, Ana Maria; Anziliero Arossi, Guilherme	Body posture and the state of mood in women	Brazilian Journal of Kineanthropometry & Human Performance		14158426		In the clinical practice of health professionals, it is observed that body posture can reveal the current emotional state. Emotional states can generate habitual gestures and postures that continue even after the emotion has ceased. The objective was to identify postural changes and variables found in the mood state in women. After project submission and approval to the CEP of the Lutheran Univer…	2023-01-01	45301	1	25	50	No focus on the relationship between measures of social capital and physical activity
279	journalArticle	2023	Lavados-Romo, Pamela; Andrade-Mayorga, Omar; Morales, Gladys; Mu?oz, Sergio; Balboa-Castillo, Teresa	Association of screen time and physical activity with health-related quality of life in college students	Journal of American College Health		0744-8481, 1940-3208	10.1080/07448481.2021.1942006		2023-06-13	1504-1509	5	71	51	No provide results on the relationship between measures of social capital and physical activityt
280	journalArticle	2023	Quarta, Stefano; Siculella, Luisa; Levante, Annalisa; Carluccio, Maria Annunziata; Calabriso, Nadia; Scoditti, Egeria; Damiano, Fabrizio; Lecciso, Flavia; Pinto, Paula; García-Conesa, María-Teresa; Pollice, Fabio; Massaro, Marika	Association between Mediterranean lifestyle and perception of well-being and distress in a sample population of university Italian students	International Journal of Food Sciences and Nutrition		0963-7486, 1465-3478	10.1080/09637486.2023.2232129	We investigated the extent to which adherence to the Mediterranean diet (MD) in combination with Mediterranean lifestyle factors influenced students' perceptions of subjective well-being (SWB) and distress. 939 undergraduates completed a survey to assess sociodemographic and lifestyle characteristics, including adherence to the MD, depression, anxiety, stress, and SWB. Data were analysed with cor…	2023-05-19	556-567	4	74	121	No provide results on the relationship between measures of social capital and physical activityt
281	journalArticle	2023	Harris, Marc; Jones, Carwyn; Brown, David	Alcohol use by Athletes: Hierarchy, status, and Reciprocity	Journal of Sport and Social Issues		0193-7235, 1552-7638	10.1177/01937235221144432	Sport is considered a positive, health enhancing lifestyle choice. However, there is considerable evidence that many athletes, particularly those at university, engage in harmful levels of alcohol use. Despite decades of research showing student athletes consume alcohol at high levels, there have been no substantial in-roads into reducing consumption. At present, there is a need to better underst…	2024-06-23	277-300	3	47	6	No provide results on the relationship between measures of social capital and physical activityt
282	journalArticle	2024	Marin-Farrona, M.; Wipfli, B.; Thosar, S. S.; García-Unanue, J.; Gallardo, L.; Felipe, J. L.; López-Fernández, J.	UCLMuevete: increasing the amount of physical activity, work-ability, and cardiorespiratory fitness capacity in university workers through active breaks	Work-a Journal of Prevention Assessment & Rehabilitation		1051-9815	10.3233/WOR-230062		2024	263-273	1	77	18	No involve the college or university student population
283	journalArticle	2024	Sprint, G.	Social networks and large language models for division I basketball game winner prediction	IEEE Access		2169-3536	10.1109/ACCESS.2024.3403490		2024	84774-84784		12	19	No focus on the relationship between measures of social capital and physical activity
284	journalArticle	2024	Mitrovic, Milena; Masanovic, Bojan; Popovic, Stevo	Relationship of physical activity and quality of life among female university students from Montenegro	Kinesiologia Slovenica		13182269	10.52165/kinsi.30.1.36-47	The main goal of this research was to determine the relationship between physical activity and the quality of life of female students from Montenegro. The sample of respondents consisted of 128 female students of the University of Montenegro, average age 20.9±3.28 years. Two measuring instruments were used in the research: a modified short version of the IPAK questionnaire for assessing physical …	2024-01-01	36-47	1	30	11	No provide results on the relationship between measures of social capital and physical activityt
285	journalArticle	2024	Moussa-Chamari, I.; Farooq, A.; Romdhani, M.; Washif, J. A.; Bakare, U.; Helmy, M.; Al-Horani, R. A.; Salamh, P.; Robin, N.; Hue, O.	The relationship between quality of life, sleep quality, mental health, and physical activity in an international sample of college students: a structural equation modeling approach	Frontiers in Public Health		2296-2565	10.3389/fpubh.2024.1397924		2024-07-10			12	19	No provide results on the relationship between measures of social capital and physical activityt
286	journalArticle	2024	Liu, J. F.	Promoting a healthy lifestyle: exploring the role of social media and fitness applications in the context of social media addiction risk	Health Education Research		0268-1153	10.1093/her/cyad047		2024-05-11	272-283	3	39	7	No provide results on the relationship between measures of social capital and physical activityt
287	journalArticle	2024	Coringrato, E.; Alaimo, K.; Leiferman, J. A.; Villalobos, A.; Buchenau, H.; Decker, E.; Fahnestock, L.; Quist, P.; Litt, J. S.	A process evaluation of a randomized-controlled trial of community gardening to improve health behaviors and reduce stress and anxiety	Scientific Reports		2045-2322	10.1038/s41598-024-63889-w		2024-06-13		1	14	71	No focus on the relationship between measures of social capital and physical activity
288	journalArticle	2024	Tan, A. M.; Rice, M. A.; Gonzalez, M. Z.	A pivotal time and place: university place attachment, childhood neighborhood affordances, and internalizing symptoms in emerging adulthood	Emerging Adulthood		2167-6968	10.1177/21676968241240186		2024	509-523	4	12	9	No provide results on the relationship between measures of social capital and physical activityt
289	journalArticle	2024	Vega-Díaz, M.; González-García, H.	Network consumption and sports practice: influence on the risk of network addiction and basic psychological needs	Humanities & Social Sciences Communications		2662-9992	10.1057/s41599-024-03339-0		2024-06-24		1	11	26	No provide results on the relationship between measures of social capital and physical activityt
290	journalArticle	2024	Helzer, E. G.; Cohen, T. R.; Kim, Y.; Iorio, A.; Aven, B.	Moral beacons: understanding moral character and moral influence	Journal of Personality		0022-3506	10.1111/jopy.12865		2024	735-752	3	92	74	No focus on the relationship between measures of social capital and physical activity
291	journalArticle	2024	Wojtaszek, J. A.; Saules, K. K.	The moderating effects of intolerance of uncertainty and social connectedness on college students' addictive behaviors and mental health symptoms during the COVID-19 pandemic	Journal of American College Health		0744-8481	10.1080/07448481.2022.2082848		2024-06-12	1551-1560	5	72		No provide results on the relationship between measures of social capital and physical activityt
292	journalArticle	2024	Lemyre, Ana?s; Chrisinger, Benjamin W.; Palmer-Cooper, Emma; Messina, Jane P.	Mental wellbeing among higher education students in England during the pandemic: a longitudinal study of COVID‐19 experiences, social connectedness and greenspace use	British Educational Research Journal		0141-1926	10.1002/berj.3976	The COVID‐19 pandemic control measures substantially impacted the life of university students in the UK. While multiple studies investigated early stages of the pandemic, focusing on risk factors for depression and anxiety, fewer studies assessed later phases of the pandemic or examined positive protective factors for mental wellbeing. Our longitudinal study investigated changes and associations …	2024	1281-1307	3	50	19	No provide results on the relationship between measures of social capital and physical activityt
293	journalArticle	2024	Sanz-Martin, D.; Ubago-Jiménez, J. L.; Cachón-Zagalaz, J.; Zurita-Ortega, F.	Impact of physical activity and bio-psycho-social factors on social network addiction and gender differences in spanish undergraduate education students	Behavioral Sciences		2076-328X	10.3390/bs14020110		2024		2	14	17	No provide results on the relationship between measures of social capital and physical activityt
294	journalArticle	2024	Joshi, H.; Kalauni, B. R.; Bhusal, K.; Bhandari, R.; Subedi, A.; Bhandari, B.	Health literacy among patients with non-communicable diseases at a tertiary level hospital in Nepal- a cross sectional study	PLOS One		1932-6203	10.1371/journal.pone.0304816		2024-06-03		6	19	37	No involve the college or university student population
295	journalArticle	2024	Ferrusola-Pastrana, A.; Fullerton, C. L.; Meadows, S. N.	Group-based exercise for parkinson's: a qualitative study of participants and partners' perceptions of an exercise class delivered through a community-university collaboration	BMC Geriatrics		1471-2318	10.1186/s12877-024-05061-7		2024-06-04		1	24	31	No involve the college or university student population
296	journalArticle	2024	Mao, Y. H.; Xia, T. Y.; Hu, F.; Chen, D.; He, Y. C.; Bi, X.; Zhang, Y. C.; Cao, L.; Yan, J. H.; Hu, J. Y.; Ren, Y. Z.; Xu, H. M.; Zhang, J. G.; Zhang, L. Q.	The greener the living environment, the better the health? Examining the effects of multiple green exposure metrics on physical activity and health among young students	Environmental Research		0013-9351	10.1016/j.envres.2024.118520		2024-06-01			250	25	No provide results on the relationship between measures of social capital and physical activityt
297	journalArticle	2024	Chen, S. S.; Liu, Q.; Ren, M. M.	Gender dynamics in team communication: analyzing compliments among chinese college athletes	Revista De Psicologia Del Deporte		1132-239X			2024	280-291	2	33	47	No provide results on the relationship between measures of social capital and physical activityt
298	journalArticle	2024	Shi Jie, Shi	The effects of goal-setting intervention with mobile apps on behavioral regulation and life quality	International Journal of Human-Computer Interaction		1044-7318	10.1080/10447318.2024.2362490	This study aims to evaluate the effectiveness of a mobile-based goal-setting intervention among university students compared to the control group. The main hypothesis of the study was that the intervention would affect the behavioral regulation and life quality of students. The participants of this study were first-year economics students from a Chinese university. The research method was a quest…	2024-06-14				33	No provide results on the relationship between measures of social capital and physical activityt
299	journalArticle	2024	Bai, Li; Wang, Ying Xian	Combating language and academic culture shocks—international students’ agency in mobilizing their cultural capital	Journal Of Diversity In Higher Education		1938-8926	10.1037/dhe0000409	International students undergo both language and academic culture shocks in their study in destination countries such as the UK, the US and Australia. However, most of the research on international students tends to adopt a deficit discourse when portraying this group of students. This research is a response to the call of researchers in the field for a paradigm shift that focuses on internationa…	2024	215-228	2	17	45	No focus on the relationship between measures of social capital and physical activity
300	journalArticle	2024	Busetta, G.; Campolo, M. G.; Panarello, D.	Changes in daily life habits during COVID-19 and their transitory and permanent effects on italian university students' anxiety level	Applied Research in Quality of Life		1871-2584	10.1007/s11482-024-10304-1		2024-03-15				35	No provide results on the relationship between measures of social capital and physical activityt
Name of data extractor	Date of data extraction	Author/Year	Study Design	Participant characteristics (age [mean and range], gender)	Location	Cultural background	Social capital indicator	Physical activity indicators	Covariates	Result	Source of data	Compliance with inclusion criteria	Description of extracted data
GZ	2024-08-10	(Barnett et al., 2014)	Cross-sectional	N=129 undergraduates (62F/67M,AR≥18)	Northeastern , America	Predominantly non-Hispanic White (Predominantly first-year students)	Social networks (peer nominations and reciprocal ties within a residence hall)	Self-reported exercise hours per week	Gender, race/ethnicity, year in school, athlete status,interest in joining a fraternity/sorority.	The study found that peer exercise behavior within dormitory social networks was not significantly associated with individual exercise behavior.	The article itself	Yes	All data is provided in the article
	2024-08-10	(Deliens et al., 2015)	Qualitative study using focus group discussions	46 university students (29F/17M, Mage=20.7±1.6,AR=18-26)	Brussels, Belgium	Belgian (no first year students)	Social support, parental control, peer influence	Self-reported physical activity, active transportation	Na	Parental control (such as time management) and peer influence (such as active participation in sports) within the social environment were identified as key factors influencing students' physical activity and sedentary behavior.	The article itself	Yes	All data is provided in the article
	2024-08-10	(Harmon et al., 2016)	Cross-sectional	N=40,(26F/14M, Mage=25.4± 7.9 , AR≥18)	Hawaii, America	predominantly Asian American or Mixed Ethnicity	Social networks (network nominations)	Meets recommendations MVPA (≥30 min/day)	Individual level: gender, age, ethnicity, screen time, percentage of fat intake, daily fruit and vegetable intake	The study indicated no significant association between social networks and physical activity (OR=1.09, 95% CI 0.90-1.31).	The article itself	Yes	All data is provided in the article
	2024-08-11	(Scarapicchia et al., 2017)	Longitudinal	819 first-year university students, (64%F/36%M, Mage=18.28 ± 1.35 )	University of Toronto, Canada	Predominantly Canadian, with significant Asian descent population	Social support networks, functional social support (emotional, esteem, tangible)	Moderate-to-vigorous physical activity (MVPA)	Gender, ethnicity, living situation, relationship status	The study showed that family social support had a significant positive impact on physical activity (β=29.76, p<0.001), while support from friends was not significant.	The article itself	Yes	All data is provided in the article
	2024-08-11	(Klaiber et al., 2018)	Longitudinal	67 during their first term, (74.6%/25.4%MF, Mage=20.63 ± 1.35 , AR=17-24)	University of British Columbia, Canada	Predominantly Canadian, diverse international representation	Number of close friends (social integration), Perceived social support	Self-reported minutes of moderate-intensity physical activity per week	Gender, age, relocation to attend university, social anxiety, depressive symptoms	The study suggested a positive trend between making more friends and physical activity levels during university, but the association was not statistically significant.	The article itself	Yes	All data is provided in the article
LY	2024-08-10	(Bartshe et al., 2018)	Cross-sectional	N=410 (77.1%F/22.9%M, Mage=24;AR=18 ~ 61)	University of Nevada, Las Vegas, America	Mostly Caucasian	Social Capital(7 items social cohesion; 2 items trust; 16 items social participation)	Physical activity (recommendation of 150 min per week)	Individual level: age, gender, and owned a vehicle	The study found a significant positive association between social capital and physical activity (OR=1.25, p=0.04).	The article itself	Yes	All data is provided in the article
	2024-08-10	(Gesualdo & Pinquart, 2021)	Cross-sectional	208 participants, (82.7%F/17.3%M, Mage=20.9± 4.1, AR≥18)	Philipps-University Marburg, Germany	During COVID-19, predominantly German	Health behaviors of close social ties (parents, partners, peers)	Self-reported physical activity frequency per week	Age, gender, whether the hometown is in Germany or abroad	The study showed that parental, partner, and peer support had a significant influence on physical activity frequency, with parents (r=0.21, p=0.01), partners (r=0.31, p=0.01), and peers (r=0.31, p<0.001) having positive effects.	The article itself	Yes	All data is provided in the article
	2024-08-10	(Bartshe et al., 2023)	Cross-sectiona	N=403,(73.6%F/26.4%M, Mage=24 ±7.42, AR≥18)	Las Vegas, Southern Nevada, America	Predominantly diverse	Social capital(social cohesion, social participation, trust, informal social contro)	Physical activity (met physical activity recommendations)	Na	The findings indicated a significant positive association between social capital and physical activity (OR=1.308, p=0.01).	The article itself	Yes	All data is provided in the article
	2024-08-11	(Li & Meng, 2023)	Cross-sectional	328 participants, (62%F/38%M, Mage=21.04±3.21)	Large Midwestern university, USA	Predominantly White	Communication within core and acquaintance networks, social control, awareness of healthy behaviors	Self-reported physical activity duration and frequency (moderate-to-vigorous physical activity)	Gender, age, education, stage of behavior change, attitude towards exercise	The study found that awareness of healthy behaviors within the core network was significantly associated with increased physical activity (β=0.28, p<0.01). However, neither positive nor negative social control from the core or acquaintance networks had a significant effect on physical activity.	The article itself	Yes	All data is provided in the article
	2024-08-11	(Prochnow et al., 2023)	Cross-sectiona	N=250,(62.8%F/37.2%M, Mage=20.25.±1.65, AR≥18)	Southern America	Predominantly White	Social networks developed through intramural sports	physical activity (meeting physical activity recommendations.)	Na	The study found that social networks formed through intramural sports were significantly associated with physical activity (OR=2.47, p=0.03), though the closeness of the network did not show a significant effect.	The article itself	Yes	All data is provided in the article
	Note. M = Male, F=Female, Mage = Mean Age, AR= Age Range, Na = Not available
